# Supplementary material for: 4-(4-Chloro­phen­yl)-2,6-bis­(1H-indol-3-yl)-1,4-dihydro­pyridine-3,5-dicarbo­nitrile ethanol monosolvate
Source: Acta Crystallogr Sect E Struct Rep Online. 2012 Apr 4;68(Pt 5):o1300–1. doi: 10.1107/S1600536812013906 (PMC3344446; doi:10.1107/S1600536812013906)
Supplement: Supplementary file 1 [file e-68-o1300-sup1.cif]

##############################################################################
#                                                                            #
# This CIF contains the data in a paper accepted for publication in          #
# Acta Crystallographica Section E. It conforms to the requirements of       #
# Notes for Authors for Acta Crystallographica Section E, and has been       #
# peer reviewed under the auspices of the IUCr Commission on Journals.       #
#                                                                            #
# Full details of the Crystallographic Information File format               #
# are given in the paper "The Crystallographic Information File (CIF):       #
# a New Standard Archive File for Crystallography" by S. R. Hall, F. H.      #
# Allen and I. D. Brown [Acta Cryst. (1991), A47, 655-685].                  #
#                                                                            #
# The current version of the core CIF dictionary is obtainable from          #
# ftp://ftp.iucr.org/pub/cif_core.dic.                                       #
#                                                                            #
# Software is freely available for graphical display of the structure(s)     #
# in this CIF. For information consult the CIF software page                 #
# http://www.iucr.org/resources/cif/software.                                #
#                                                                            #
# This file may be used for bona fide research purposes within the           #
# scientific community so long as proper attribution is given to the journal # 
# article from which it was obtained.                                        #
#                                                                            #
##############################################################################
data_global
_audit_creation_method     'form.cif (version 2.0)'
_journal_data_validation_number     ?
_journal_date_recd_electronic     2012-03-29
_journal_date_accepted     2012-03-30
_journal_name_full     'Acta Crystallographica, Section E'
_journal_year     2012
_journal_volume     68
_journal_issue      5
_journal_page_first     o1300
_journal_page_last     o1301
_journal_paper_category     QO
_journal_paper_doi     10.1107/S1600536812013906
_journal_coeditor_code     GK2473
_publ_contact_author_name     'Jun-Nian Zheng'
_publ_contact_author_address
;
Key Laboratory of Biological Cancer Therapy, Xuzhou Medical College,
Xuzhou 221004, People's Republic of China
;
_publ_contact_author_email     'songleizhu@126.com'
_publ_contact_author_fax     '86 516 83979800'
_publ_contact_author_phone     '86 516 83979800'
_publ_section_title
;\
4-(4-Chlorophenyl)-2,6-bis(1<i>H</i>-indol-3-yl)-1,4-dihydropyridine-3,5-\
dicarbonitrile ethanol monosolvate
;
loop_
    _publ_author_name
    _publ_author_footnote
    _publ_author_address
    'Song-Lei Zhu' ?
;
Key Laboratory of Biological Cancer Therapy, Xuzhou Medical College,
Xuzhou 221004, People's Republic of China
;
    'Jun-Nian Zheng' ?
;
Key Laboratory of Biological Cancer Therapy, Xuzhou Medical College,
Xuzhou 221004, People's Republic of China
;
data_I
_audit_creation_method     SHELXL-97
_chemical_name_systematic
;
4-(4-Chlorophenyl)-2,6-bis(1<i>H</i>-indol-3-yl)-1,4-dihydropyridine-
3,5-dicarbonitrile ethanol monosolvate
;
_chemical_name_common     ?
_chemical_formula_moiety     'C29 H18 Cl N5, C2 H6 O'
_chemical_formula_sum     'C31 H24 Cl N5 O'
_chemical_formula_iupac     'C29 H18 Cl N5, C2 H6 O'
_chemical_formula_weight     518.00
_chemical_melting_point_gt     573
_symmetry_cell_setting     triclinic
_symmetry_space_group_name_H-M     'P -1'
_symmetry_space_group_name_Hall     '-P 1'
loop_
    _symmetry_equiv_pos_as_xyz
    'x, y, z'
    '-x, -y, -z'
_cell_length_a     9.2133(17)
_cell_length_b     11.611(2)
_cell_length_c     12.473(2)
_cell_angle_alpha     87.714(7)
_cell_angle_beta     83.297(6)
_cell_angle_gamma     89.576(7)
_cell_volume     1324.1(4)
_cell_formula_units_Z     2
_cell_measurement_reflns_used     4662
_cell_measurement_theta_min     3.1
_cell_measurement_theta_max     25.3
_cell_measurement_temperature     193(2)
_exptl_crystal_description     'block'
_exptl_crystal_colour     'colorless'
_exptl_crystal_size_max     0.55
_exptl_crystal_size_mid     0.36
_exptl_crystal_size_min     0.15
_exptl_crystal_density_diffrn     1.299
_exptl_crystal_density_meas     ?
_exptl_crystal_density_method     'not measured'
_exptl_crystal_F_000     540
_exptl_absorpt_coefficient_mu     0.178
_exptl_absorpt_correction_type     multi-scan
_exptl_absorpt_process_details     '(<i>REQAB</i>; Jacobson, 1998)'
_exptl_absorpt_correction_T_min     0.787
_exptl_absorpt_correction_T_max     0.974
_exptl_special_details     ?
_diffrn_ambient_temperature     193(2)
_diffrn_radiation_type     MoK\a
_diffrn_radiation_wavelength     0.71070
_diffrn_radiation_source     'fine-focus sealed tube'
_diffrn_radiation_monochromator     graphite
_diffrn_measurement_device_type     'Rigaku Mercury'
_diffrn_measurement_method     \w
_diffrn_detector_area_resol_mean     7.31
_diffrn_reflns_number     12971
_diffrn_reflns_av_R_equivalents     0.0286
_diffrn_reflns_av_sigmaI/netI     0.0367
_diffrn_reflns_theta_min     3.11
_diffrn_reflns_theta_max     25.35
_diffrn_reflns_theta_full     25.35
_diffrn_measured_fraction_theta_max     0.993
_diffrn_measured_fraction_theta_full     0.993
_diffrn_reflns_limit_h_min     -11
_diffrn_reflns_limit_h_max     10
_diffrn_reflns_limit_k_min     -13
_diffrn_reflns_limit_k_max     13
_diffrn_reflns_limit_l_min     -14
_diffrn_reflns_limit_l_max     15
_diffrn_standards_number     0
_diffrn_standards_interval_count     0
_diffrn_standards_interval_time     0
_diffrn_standards_decay_%     .
_refine_special_details
;
 Refinement of F^2^ against ALL reflections.  The weighted R-factor wR and
 goodness of fit S are based on F^2^, conventional R-factors R are based
 on F, with F set to zero for negative F^2^. The threshold expression of
 F^2^ > 2sigma(F^2^) is used only for calculating R-factors(gt) etc. and is
 not relevant to the choice of reflections for refinement.  R-factors based
 on F^2^ are statistically about twice as large as those based on F, and R-
 factors based on ALL data will be even larger.
;
_reflns_number_total     4803
_reflns_number_gt     4095
_reflns_threshold_expression     I>2sigma(I)
_refine_ls_structure_factor_coef     Fsqd
_refine_ls_matrix_type     full
_refine_ls_R_factor_all     0.0658
_refine_ls_R_factor_gt     0.0537
_refine_ls_wR_factor_gt     0.1123
_refine_ls_wR_factor_ref     0.1188
_refine_ls_goodness_of_fit_ref     1.089
_refine_ls_restrained_S_all     1.089
_refine_ls_number_reflns     4803
_refine_ls_number_parameters     346
_refine_ls_number_restraints     0
_refine_ls_hydrogen_treatment     constr
_refine_ls_weighting_scheme     calc
_refine_ls_weighting_details
         'calc w=1/[\s^2^(Fo^2^)+(0.0408P)^2^+0.8429P] where P=(Fo^2^+2Fc^2^)/3'
_atom_sites_solution_hydrogens     geom
_atom_sites_solution_primary     direct
_atom_sites_solution_secondary     difmap
_refine_ls_shift/su_max     0.000
_refine_ls_shift/su_mean     0.000
_refine_diff_density_max     0.670
_refine_diff_density_min     -0.708
_refine_ls_extinction_method     none
_refine_ls_extinction_coef     ?
loop_
    _atom_type_symbol
    _atom_type_description
    _atom_type_scat_dispersion_real
    _atom_type_scat_dispersion_imag
    _atom_type_scat_source
    'C' 'C' 0.0033 0.0016
                         'International Tables Vol C Tables 4.2.6.8 and 6.1.1.4'
    'H' 'H' 0.0000 0.0000
                         'International Tables Vol C Tables 4.2.6.8 and 6.1.1.4'
    'Cl' 'Cl' 0.1484 0.1585
                         'International Tables Vol C Tables 4.2.6.8 and 6.1.1.4'
    'N' 'N' 0.0061 0.0033
                         'International Tables Vol C Tables 4.2.6.8 and 6.1.1.4'
    'O' 'O' 0.0106 0.0060
                         'International Tables Vol C Tables 4.2.6.8 and 6.1.1.4'
_computing_data_collection     'CrystalClear (Rigaku/MSC, 2001)'
_computing_cell_refinement     'CrystalClear (Rigaku/MSC, 2001)'
_computing_data_reduction     'CrystalStructure (Rigaku/MSC, 2004)'
_computing_structure_solution     'SHELXS97 (Sheldrick, 2008)'
_computing_structure_refinement     'SHELXL97 (Sheldrick, 2008)'
_computing_molecular_graphics
                              'ORTEPII (Johnson, 1976)  and PLATON (Spek, 2009)'
_computing_publication_material
                            'SHELXL97 (Sheldrick, 2008) and PLATON (Spek, 2009)'
loop_
    _atom_site_type_symbol
    _atom_site_label
    _atom_site_fract_x
    _atom_site_fract_y
    _atom_site_fract_z
    _atom_site_U_iso_or_equiv
    _atom_site_adp_type
    _atom_site_calc_flag
    _atom_site_refinement_flags
    _atom_site_occupancy
    _atom_site_symmetry_multiplicity
    _atom_site_disorder_assembly
    _atom_site_disorder_group
    Cl Cl1 0.31431(10) 0.42027(6) 0.66333(5) 0.0645(3) Uani d . 1 1 . .
    O O1 0.16731(15) 0.06664(12) 0.79527(12) 0.0305(4) Uani d . 1 1 . .
    H H1 0.0989 0.0202 0.7909 0.046 Uiso calc R 1 1 . .
    N N1 0.59953(18) 0.07570(14) 0.14897(14) 0.0249(4) Uani d . 1 1 . .
    H H1A 0.6694 0.0235 0.1421 0.030 Uiso calc R 1 1 . .
    N N2 0.46514(19) -0.27027(14) 0.14306(15) 0.0308(4) Uani d . 1 1 . .
    H H2 0.4969 -0.3323 0.1092 0.037 Uiso calc R 1 1 . .
    N N3 0.0789(2) 0.06862(17) 0.21675(19) 0.0442(5) Uani d . 1 1 . .
    N N4 0.5715(2) 0.48918(15) 0.10560(15) 0.0324(4) Uani d . 1 1 . .
    N N5 0.98636(19) 0.19122(16) -0.04096(15) 0.0325(4) Uani d . 1 1 . .
    H H5 1.0473 0.1647 -0.0940 0.039 Uiso calc R 1 1 . .
    C C1 0.4581(2) 0.03934(17) 0.17981(16) 0.0233(4) Uani d . 1 1 . .
    C C2 0.3512(2) 0.12010(17) 0.20019(16) 0.0240(4) Uani d . 1 1 . .
    C C3 0.3834(2) 0.24738(16) 0.21036(16) 0.0231(4) Uani d . 1 1 . .
    H H3 0.3113 0.2925 0.1715 0.028 Uiso calc R 1 1 . .
    C C4 0.5345(2) 0.27287(16) 0.15183(16) 0.0219(4) Uani d . 1 1 . .
    C C5 0.6369(2) 0.19035(16) 0.12830(16) 0.0223(4) Uani d . 1 1 . .
    C C6 0.4366(2) -0.08497(17) 0.18466(16) 0.0245(4) Uani d . 1 1 . .
    C C7 0.5099(2) -0.16103(17) 0.11543(18) 0.0281(5) Uani d . 1 1 . .
    H H7 0.5813 -0.1400 0.0569 0.034 Uiso calc R 1 1 . .
    C C8 0.3627(2) -0.26903(18) 0.23208(18) 0.0294(5) Uani d . 1 1 . .
    C C9 0.2898(3) -0.36089(19) 0.2901(2) 0.0384(6) Uani d . 1 1 . .
    H H9 0.3053 -0.4381 0.2688 0.046 Uiso calc R 1 1 . .
    C C10 0.1950(3) -0.3353(2) 0.3789(2) 0.0458(6) Uani d . 1 1 . .
    H H10 0.1423 -0.3959 0.4191 0.055 Uiso calc R 1 1 . .
    C C11 0.1741(3) -0.2218(2) 0.4119(2) 0.0439(6) Uani d . 1 1 . .
    H H11 0.1090 -0.2072 0.4748 0.053 Uiso calc R 1 1 . .
    C C12 0.2463(2) -0.13097(19) 0.35472(19) 0.0346(5) Uani d . 1 1 . .
    H H12 0.2318 -0.0544 0.3779 0.041 Uiso calc R 1 1 . .
    C C13 0.3412(2) -0.15357(17) 0.26201(17) 0.0269(5) Uani d . 1 1 . .
    C C14 0.2016(2) 0.08876(17) 0.21017(18) 0.0295(5) Uani d . 1 1 . .
    C C15 0.3656(2) 0.28430(16) 0.32702(16) 0.0243(4) Uani d . 1 1 . .
    C C16 0.2305(2) 0.32231(19) 0.37341(19) 0.0342(5) Uani d . 1 1 . .
    H H16 0.1487 0.3211 0.3336 0.041 Uiso calc R 1 1 . .
    C C17 0.2140(3) 0.3620(2) 0.4777(2) 0.0427(6) Uani d . 1 1 . .
    H H17 0.1211 0.3875 0.5094 0.051 Uiso calc R 1 1 . .
    C C18 0.3327(3) 0.3643(2) 0.53466(19) 0.0400(6) Uani d . 1 1 . .
    C C19 0.4659(3) 0.3244(2) 0.4922(2) 0.0463(6) Uani d . 1 1 . .
    H H19 0.5465 0.3240 0.5332 0.056 Uiso calc R 1 1 . .
    C C20 0.4817(2) 0.2842(2) 0.38802(19) 0.0372(6) Uani d . 1 1 . .
    H H20 0.5741 0.2562 0.3581 0.045 Uiso calc R 1 1 . .
    C C21 0.5614(2) 0.39169(18) 0.12352(16) 0.0247(4) Uani d . 1 1 . .
    C C22 0.7857(2) 0.20992(17) 0.07727(16) 0.0239(4) Uani d . 1 1 . .
    C C23 0.8523(2) 0.14721(18) -0.00612(18) 0.0302(5) Uani d . 1 1 . .
    H H23 0.8105 0.0825 -0.0351 0.036 Uiso calc R 1 1 . .
    C C24 1.0120(2) 0.28385(17) 0.01974(17) 0.0276(5) Uani d . 1 1 . .
    C C25 1.1329(2) 0.35680(19) 0.01216(19) 0.0339(5) Uani d . 1 1 . .
    H H25 1.2139 0.3477 -0.0414 0.041 Uiso calc R 1 1 . .
    C C26 1.1297(2) 0.4423(2) 0.0853(2) 0.0371(6) Uani d . 1 1 . .
    H H26 1.2094 0.4943 0.0814 0.045 Uiso calc R 1 1 . .
    C C27 1.0116(2) 0.45460(19) 0.16554(19) 0.0343(5) Uani d . 1 1 . .
    H H27 1.0144 0.5130 0.2164 0.041 Uiso calc R 1 1 . .
    C C28 0.8913(2) 0.38358(18) 0.17213(18) 0.0293(5) Uani d . 1 1 . .
    H H28 0.8118 0.3927 0.2269 0.035 Uiso calc R 1 1 . .
    C C29 0.8885(2) 0.29768(17) 0.09657(16) 0.0244(4) Uani d . 1 1 . .
    C C30 0.2484(5) 0.0453(3) 0.6042(3) 0.0876(12) Uani d . 1 1 . .
    H H30A 0.3331 -0.0004 0.6213 0.131 Uiso calc R 1 1 . .
    H H30B 0.2738 0.0898 0.5363 0.131 Uiso calc R 1 1 . .
    H H30C 0.1667 -0.0063 0.5967 0.131 Uiso calc R 1 1 . .
    C C31 0.2053(3) 0.1251(2) 0.6923(2) 0.0435(6) Uani d . 1 1 . .
    H H31A 0.2872 0.1784 0.6978 0.052 Uiso calc R 1 1 . .
    H H31B 0.1207 0.1718 0.6739 0.052 Uiso calc R 1 1 . .
loop_
    _atom_site_aniso_label
    _atom_site_aniso_U_11
    _atom_site_aniso_U_22
    _atom_site_aniso_U_33
    _atom_site_aniso_U_12
    _atom_site_aniso_U_13
    _atom_site_aniso_U_23
    Cl1 0.1068(6) 0.0464(4) 0.0364(4) -0.0072(4) 0.0148(4) -0.0185(3)
    O1 0.0256(8) 0.0288(8) 0.0366(9) -0.0044(6) -0.0005(7) -0.0018(7)
    N1 0.0224(9) 0.0175(9) 0.0338(10) -0.0003(7) 0.0010(7) -0.0021(7)
    N2 0.0369(10) 0.0176(9) 0.0376(11) -0.0010(8) 0.0001(9) -0.0083(8)
    N3 0.0285(11) 0.0335(11) 0.0708(16) -0.0054(9) -0.0083(10) 0.0016(10)
    N4 0.0356(10) 0.0219(10) 0.0391(11) -0.0013(8) -0.0014(8) -0.0011(8)
    N5 0.0287(10) 0.0360(11) 0.0306(10) 0.0005(8) 0.0078(8) -0.0060(8)
    C1 0.0253(10) 0.0214(10) 0.0237(10) -0.0029(8) -0.0040(8) -0.0024(8)
    C2 0.0240(10) 0.0215(10) 0.0267(11) -0.0020(8) -0.0025(8) -0.0025(8)
    C3 0.0218(10) 0.0193(10) 0.0282(11) -0.0003(8) -0.0036(8) -0.0001(8)
    C4 0.0247(10) 0.0189(10) 0.0220(10) -0.0023(8) -0.0014(8) -0.0029(8)
    C5 0.0244(10) 0.0199(10) 0.0227(10) -0.0029(8) -0.0027(8) -0.0027(8)
    C6 0.0268(10) 0.0193(10) 0.0277(11) -0.0022(8) -0.0045(9) -0.0021(8)
    C7 0.0293(11) 0.0233(11) 0.0316(12) -0.0028(9) -0.0024(9) -0.0026(9)
    C8 0.0276(11) 0.0226(11) 0.0381(13) -0.0037(9) -0.0041(10) -0.0030(9)
    C9 0.0397(13) 0.0215(11) 0.0533(16) -0.0061(10) -0.0037(12) 0.0010(10)
    C10 0.0396(14) 0.0317(13) 0.0630(18) -0.0080(11) 0.0043(13) 0.0099(12)
    C11 0.0400(14) 0.0406(14) 0.0467(15) -0.0004(11) 0.0108(12) 0.0053(12)
    C12 0.0372(12) 0.0260(12) 0.0390(13) -0.0005(10) 0.0027(10) -0.0035(10)
    C13 0.0272(11) 0.0217(11) 0.0321(12) -0.0019(8) -0.0046(9) -0.0016(9)
    C14 0.0303(12) 0.0194(11) 0.0391(13) -0.0004(9) -0.0044(10) -0.0032(9)
    C15 0.0277(11) 0.0155(10) 0.0285(11) -0.0008(8) 0.0024(9) -0.0019(8)
    C16 0.0304(12) 0.0340(13) 0.0360(13) 0.0044(10) 0.0045(10) 0.0002(10)
    C17 0.0460(15) 0.0339(13) 0.0423(15) 0.0102(11) 0.0186(12) 0.0003(11)
    C18 0.0579(16) 0.0286(12) 0.0306(13) -0.0058(11) 0.0100(12) -0.0087(10)
    C19 0.0477(15) 0.0599(17) 0.0325(14) -0.0078(13) -0.0061(12) -0.0122(12)
    C20 0.0297(12) 0.0491(15) 0.0331(13) 0.0028(10) -0.0023(10) -0.0109(11)
    C21 0.0250(11) 0.0252(12) 0.0237(11) -0.0005(9) -0.0009(9) -0.0037(8)
    C22 0.0256(10) 0.0198(10) 0.0253(11) 0.0000(8) 0.0011(9) -0.0007(8)
    C23 0.0290(11) 0.0269(11) 0.0342(12) -0.0029(9) 0.0007(10) -0.0055(9)
    C24 0.0270(11) 0.0253(11) 0.0295(12) 0.0003(9) -0.0018(9) 0.0061(9)
    C25 0.0246(11) 0.0359(13) 0.0396(13) -0.0017(10) -0.0013(10) 0.0118(10)
    C26 0.0295(12) 0.0320(13) 0.0513(15) -0.0088(10) -0.0139(11) 0.0101(11)
    C27 0.0373(13) 0.0265(12) 0.0417(14) -0.0033(10) -0.0153(11) -0.0006(10)
    C28 0.0298(11) 0.0260(11) 0.0329(12) -0.0004(9) -0.0063(10) -0.0027(9)
    C29 0.0259(11) 0.0210(10) 0.0261(11) 0.0006(8) -0.0037(9) 0.0033(8)
    C30 0.141(4) 0.076(2) 0.0404(18) -0.016(2) 0.015(2) -0.0096(16)
    C31 0.0500(15) 0.0415(14) 0.0389(14) -0.0043(12) -0.0071(12) 0.0063(11)
_geom_special_details
;
 All esds (except the esd in the dihedral angle between two l.s. planes)
 are estimated using the full covariance matrix.  The cell esds are taken
 into account individually in the estimation of esds in distances, angles
 and torsion angles; correlations between esds in cell parameters are only
 used when they are defined by crystal symmetry.  An approximate (isotropic)
 treatment of cell esds is used for estimating esds involving l.s. planes.
;
loop_
    _geom_bond_atom_site_label_1
    _geom_bond_atom_site_label_2
    _geom_bond_site_symmetry_2
    _geom_bond_distance
    _geom_bond_publ_flag
    Cl1 C18 . 1.745(2) ?
    O1 C31 . 1.435(3) ?
    O1 H1 . 0.8400 ?
    N1 C1 . 1.379(3) ?
    N1 C5 . 1.384(2) ?
    N1 H1A . 0.8800 ?
    N2 C7 . 1.355(3) ?
    N2 C8 . 1.371(3) ?
    N2 H2 . 0.8800 ?
    N3 C14 . 1.148(3) ?
    N4 C21 . 1.147(3) ?
    N5 C23 . 1.357(3) ?
    N5 C24 . 1.377(3) ?
    N5 H5 . 0.8800 ?
    C1 C2 . 1.364(3) ?
    C1 C6 . 1.456(3) ?
    C2 C14 . 1.418(3) ?
    C2 C3 . 1.523(3) ?
    C3 C4 . 1.520(3) ?
    C3 C15 . 1.523(3) ?
    C3 H3 . 1.0000 ?
    C4 C5 . 1.356(3) ?
    C4 C21 . 1.427(3) ?
    C5 C22 . 1.457(3) ?
    C6 C7 . 1.377(3) ?
    C6 C13 . 1.445(3) ?
    C7 H7 . 0.9500 ?
    C8 C9 . 1.396(3) ?
    C8 C13 . 1.412(3) ?
    C9 C10 . 1.369(4) ?
    C9 H9 . 0.9500 ?
    C10 C11 . 1.401(4) ?
    C10 H10 . 0.9500 ?
    C11 C12 . 1.380(3) ?
    C11 H11 . 0.9500 ?
    C12 C13 . 1.398(3) ?
    C12 H12 . 0.9500 ?
    C15 C20 . 1.383(3) ?
    C15 C16 . 1.387(3) ?
    C16 C17 . 1.388(3) ?
    C16 H16 . 0.9500 ?
    C17 C18 . 1.374(4) ?
    C17 H17 . 0.9500 ?
    C18 C19 . 1.364(4) ?
    C19 C20 . 1.389(3) ?
    C19 H19 . 0.9500 ?
    C20 H20 . 0.9500 ?
    C22 C23 . 1.376(3) ?
    C22 C29 . 1.443(3) ?
    C23 H23 . 0.9500 ?
    C24 C25 . 1.396(3) ?
    C24 C29 . 1.412(3) ?
    C25 C26 . 1.373(3) ?
    C25 H25 . 0.9500 ?
    C26 C27 . 1.400(3) ?
    C26 H26 . 0.9500 ?
    C27 C28 . 1.379(3) ?
    C27 H27 . 0.9500 ?
    C28 C29 . 1.402(3) ?
    C28 H28 . 0.9500 ?
    C30 C31 . 1.483(4) ?
    C30 H30A . 0.9800 ?
    C30 H30B . 0.9800 ?
    C30 H30C . 0.9800 ?
    C31 H31A . 0.9900 ?
    C31 H31B . 0.9900 ?
loop_
    _geom_angle_atom_site_label_1
    _geom_angle_atom_site_label_2
    _geom_angle_atom_site_label_3
    _geom_angle_site_symmetry_1
    _geom_angle_site_symmetry_3
    _geom_angle
    _geom_angle_publ_flag
    C31 O1 H1 . . 109.5 ?
    C1 N1 C5 . . 123.19(16) ?
    C1 N1 H1A . . 118.4 ?
    C5 N1 H1A . . 118.4 ?
    C7 N2 C8 . . 109.32(17) ?
    C7 N2 H2 . . 125.3 ?
    C8 N2 H2 . . 125.3 ?
    C23 N5 C24 . . 109.29(17) ?
    C23 N5 H5 . . 125.4 ?
    C24 N5 H5 . . 125.4 ?
    C2 C1 N1 . . 118.81(18) ?
    C2 C1 C6 . . 125.68(18) ?
    N1 C1 C6 . . 115.49(17) ?
    C1 C2 C14 . . 120.68(18) ?
    C1 C2 C3 . . 122.97(17) ?
    C14 C2 C3 . . 116.33(17) ?
    C4 C3 C2 . . 108.33(16) ?
    C4 C3 C15 . . 113.00(16) ?
    C2 C3 C15 . . 112.95(16) ?
    C4 C3 H3 . . 107.4 ?
    C2 C3 H3 . . 107.4 ?
    C15 C3 H3 . . 107.4 ?
    C5 C4 C21 . . 122.03(18) ?
    C5 C4 C3 . . 123.36(17) ?
    C21 C4 C3 . . 114.61(17) ?
    C4 C5 N1 . . 119.10(17) ?
    C4 C5 C22 . . 125.91(18) ?
    N1 C5 C22 . . 114.93(17) ?
    C7 C6 C13 . . 106.43(17) ?
    C7 C6 C1 . . 125.15(19) ?
    C13 C6 C1 . . 128.39(18) ?
    N2 C7 C6 . . 110.08(19) ?
    N2 C7 H7 . . 125.0 ?
    C6 C7 H7 . . 125.0 ?
    N2 C8 C9 . . 129.4(2) ?
    N2 C8 C13 . . 108.17(18) ?
    C9 C8 C13 . . 122.4(2) ?
    C10 C9 C8 . . 117.3(2) ?
    C10 C9 H9 . . 121.3 ?
    C8 C9 H9 . . 121.3 ?
    C9 C10 C11 . . 121.5(2) ?
    C9 C10 H10 . . 119.2 ?
    C11 C10 H10 . . 119.2 ?
    C12 C11 C10 . . 121.1(2) ?
    C12 C11 H11 . . 119.4 ?
    C10 C11 H11 . . 119.4 ?
    C11 C12 C13 . . 118.9(2) ?
    C11 C12 H12 . . 120.6 ?
    C13 C12 H12 . . 120.6 ?
    C12 C13 C8 . . 118.70(19) ?
    C12 C13 C6 . . 135.23(19) ?
    C8 C13 C6 . . 105.99(18) ?
    N3 C14 C2 . . 176.8(2) ?
    C20 C15 C16 . . 118.4(2) ?
    C20 C15 C3 . . 121.96(18) ?
    C16 C15 C3 . . 119.59(19) ?
    C15 C16 C17 . . 120.4(2) ?
    C15 C16 H16 . . 119.8 ?
    C17 C16 H16 . . 119.8 ?
    C18 C17 C16 . . 119.6(2) ?
    C18 C17 H17 . . 120.2 ?
    C16 C17 H17 . . 120.2 ?
    C19 C18 C17 . . 121.2(2) ?
    C19 C18 Cl1 . . 119.1(2) ?
    C17 C18 Cl1 . . 119.73(19) ?
    C18 C19 C20 . . 119.0(2) ?
    C18 C19 H19 . . 120.5 ?
    C20 C19 H19 . . 120.5 ?
    C15 C20 C19 . . 121.4(2) ?
    C15 C20 H20 . . 119.3 ?
    C19 C20 H20 . . 119.3 ?
    N4 C21 C4 . . 174.1(2) ?
    C23 C22 C29 . . 106.34(17) ?
    C23 C22 C5 . . 124.24(18) ?
    C29 C22 C5 . . 129.35(18) ?
    N5 C23 C22 . . 110.18(18) ?
    N5 C23 H23 . . 124.9 ?
    C22 C23 H23 . . 124.9 ?
    N5 C24 C25 . . 129.8(2) ?
    N5 C24 C29 . . 107.72(18) ?
    C25 C24 C29 . . 122.5(2) ?
    C26 C25 C24 . . 117.2(2) ?
    C26 C25 H25 . . 121.4 ?
    C24 C25 H25 . . 121.4 ?
    C25 C26 C27 . . 121.5(2) ?
    C25 C26 H26 . . 119.3 ?
    C27 C26 H26 . . 119.3 ?
    C28 C27 C26 . . 121.3(2) ?
    C28 C27 H27 . . 119.3 ?
    C26 C27 H27 . . 119.3 ?
    C27 C28 C29 . . 118.8(2) ?
    C27 C28 H28 . . 120.6 ?
    C29 C28 H28 . . 120.6 ?
    C28 C29 C24 . . 118.59(19) ?
    C28 C29 C22 . . 134.93(19) ?
    C24 C29 C22 . . 106.45(17) ?
    C31 C30 H30A . . 109.5 ?
    C31 C30 H30B . . 109.5 ?
    H30A C30 H30B . . 109.5 ?
    C31 C30 H30C . . 109.5 ?
    H30A C30 H30C . . 109.5 ?
    H30B C30 H30C . . 109.5 ?
    O1 C31 C30 . . 113.1(2) ?
    O1 C31 H31A . . 109.0 ?
    C30 C31 H31A . . 109.0 ?
    O1 C31 H31B . . 109.0 ?
    C30 C31 H31B . . 109.0 ?
    H31A C31 H31B . . 107.8 ?
loop_
    _geom_torsion_atom_site_label_1
    _geom_torsion_atom_site_label_2
    _geom_torsion_atom_site_label_3
    _geom_torsion_atom_site_label_4
    _geom_torsion_site_symmetry_1
    _geom_torsion_site_symmetry_2
    _geom_torsion_site_symmetry_3
    _geom_torsion_site_symmetry_4
    _geom_torsion
    _geom_torsion_publ_flag
    C5 N1 C1 C2 . . . . -5.9(3) ?
    C5 N1 C1 C6 . . . . 172.47(17) ?
    N1 C1 C2 C14 . . . . 166.92(19) ?
    C6 C1 C2 C14 . . . . -11.3(3) ?
    N1 C1 C2 C3 . . . . -11.3(3) ?
    C6 C1 C2 C3 . . . . 170.48(18) ?
    C1 C2 C3 C4 . . . . 22.5(3) ?
    C14 C2 C3 C4 . . . . -155.86(18) ?
    C1 C2 C3 C15 . . . . -103.5(2) ?
    C14 C2 C3 C15 . . . . 78.2(2) ?
    C2 C3 C4 C5 . . . . -19.9(3) ?
    C15 C3 C4 C5 . . . . 106.0(2) ?
    C2 C3 C4 C21 . . . . 160.43(17) ?
    C15 C3 C4 C21 . . . . -73.6(2) ?
    C21 C4 C5 N1 . . . . -174.08(18) ?
    C3 C4 C5 N1 . . . . 6.3(3) ?
    C21 C4 C5 C22 . . . . 2.9(3) ?
    C3 C4 C5 C22 . . . . -176.79(18) ?
    C1 N1 C5 C4 . . . . 8.5(3) ?
    C1 N1 C5 C22 . . . . -168.82(18) ?
    C2 C1 C6 C7 . . . . 142.7(2) ?
    N1 C1 C6 C7 . . . . -35.6(3) ?
    C2 C1 C6 C13 . . . . -39.5(3) ?
    N1 C1 C6 C13 . . . . 142.3(2) ?
    C8 N2 C7 C6 . . . . -0.8(2) ?
    C13 C6 C7 N2 . . . . 1.1(2) ?
    C1 C6 C7 N2 . . . . 179.30(18) ?
    C7 N2 C8 C9 . . . . -178.1(2) ?
    C7 N2 C8 C13 . . . . 0.2(2) ?
    N2 C8 C9 C10 . . . . 178.0(2) ?
    C13 C8 C9 C10 . . . . -0.2(3) ?
    C8 C9 C10 C11 . . . . -1.3(4) ?
    C9 C10 C11 C12 . . . . 1.3(4) ?
    C10 C11 C12 C13 . . . . 0.3(4) ?
    C11 C12 C13 C8 . . . . -1.8(3) ?
    C11 C12 C13 C6 . . . . -177.9(2) ?
    N2 C8 C13 C12 . . . . -176.76(19) ?
    C9 C8 C13 C12 . . . . 1.7(3) ?
    N2 C8 C13 C6 . . . . 0.5(2) ?
    C9 C8 C13 C6 . . . . 178.9(2) ?
    C7 C6 C13 C12 . . . . 175.6(2) ?
    C1 C6 C13 C12 . . . . -2.5(4) ?
    C7 C6 C13 C8 . . . . -0.9(2) ?
    C1 C6 C13 C8 . . . . -179.07(19) ?
    C4 C3 C15 C20 . . . . -30.7(3) ?
    C2 C3 C15 C20 . . . . 92.7(2) ?
    C4 C3 C15 C16 . . . . 147.46(19) ?
    C2 C3 C15 C16 . . . . -89.1(2) ?
    C20 C15 C16 C17 . . . . 1.7(3) ?
    C3 C15 C16 C17 . . . . -176.58(19) ?
    C15 C16 C17 C18 . . . . 0.4(3) ?
    C16 C17 C18 C19 . . . . -2.4(4) ?
    C16 C17 C18 Cl1 . . . . 177.11(18) ?
    C17 C18 C19 C20 . . . . 2.1(4) ?
    Cl1 C18 C19 C20 . . . . -177.4(2) ?
    C16 C15 C20 C19 . . . . -1.9(3) ?
    C3 C15 C20 C19 . . . . 176.2(2) ?
    C18 C19 C20 C15 . . . . 0.1(4) ?
    C4 C5 C22 C23 . . . . -134.1(2) ?
    N1 C5 C22 C23 . . . . 43.0(3) ?
    C4 C5 C22 C29 . . . . 42.3(3) ?
    N1 C5 C22 C29 . . . . -140.6(2) ?
    C24 N5 C23 C22 . . . . 0.6(3) ?
    C29 C22 C23 N5 . . . . -1.4(2) ?
    C5 C22 C23 N5 . . . . 175.73(19) ?
    C23 N5 C24 C25 . . . . -178.7(2) ?
    C23 N5 C24 C29 . . . . 0.4(2) ?
    N5 C24 C25 C26 . . . . -179.1(2) ?
    C29 C24 C25 C26 . . . . 1.9(3) ?
    C24 C25 C26 C27 . . . . 1.2(3) ?
    C25 C26 C27 C28 . . . . -2.1(3) ?
    C26 C27 C28 C29 . . . . 0.0(3) ?
    C27 C28 C29 C24 . . . . 2.9(3) ?
    C27 C28 C29 C22 . . . . -179.7(2) ?
    N5 C24 C29 C28 . . . . 176.82(18) ?
    C25 C24 C29 C28 . . . . -3.9(3) ?
    N5 C24 C29 C22 . . . . -1.2(2) ?
    C25 C24 C29 C22 . . . . 177.99(19) ?
    C23 C22 C29 C28 . . . . -176.0(2) ?
    C5 C22 C29 C28 . . . . 7.1(4) ?
    C23 C22 C29 C24 . . . . 1.6(2) ?
    C5 C22 C29 C24 . . . . -175.3(2) ?
loop_
    _geom_hbond_atom_site_label_D
    _geom_hbond_atom_site_label_H
    _geom_hbond_atom_site_label_A
    _geom_hbond_site_symmetry_A
    _geom_hbond_distance_DH
    _geom_hbond_distance_HA
    _geom_hbond_distance_DA
    _geom_hbond_angle_DHA
    C31 H31A Cl1 . 0.99 2.83 3.571(3) 132
    C28 H28 Cl1 2_666 0.95 2.79 3.520(2) 135
    N5 H5 O1 1_654 0.88 2.04 2.907(2) 167
    N2 H2 N4 1_545 0.88 2.18 2.989(2) 153
    N1 H1A O1 2_656 0.88 2.04 2.834(2) 150
    O1 H1 N3 2_556 0.84 1.96 2.791(2) 172
