# Supplementary material for: 4-(4-Chloro­phen­yl)-2,6-bis­(1H-indol-3-yl)-1,4-dihydro­pyridine-3,5-dicarbo­nitrile ethanol monosolvate
Source: Acta Crystallogr Sect E Struct Rep Online. 2012 Apr 4;68(Pt 5):o1300–1. doi: 10.1107/S1600536812013906 (PMC3344446; doi:10.1107/S1600536812013906)
Supplement: Supplementary file 2 [file e-68-o1300-Isup2.hkl]

# 
# h,k,l, Fc-squared, Fo-squared, sigma(Fo-squared) and status flag 
# 
data_I
_shelx_title '  _060921b' 
_shelx_refln_list_code          4 
_shelx_F_calc_maximum      117.06 
_exptl_crystal_F_000       540.00 
_reflns_d_resolution_high  0.8300 
 
loop_ 
 _symmetry_equiv_pos_as_xyz 
 'x, y, z' 
 '-x, -y, -z' 
 
_cell_length_a     9.2133 
_cell_length_b    11.6109 
_cell_length_c    12.4727 
_cell_angle_alpha  87.714 
_cell_angle_beta   83.297 
_cell_angle_gamma  89.576 
 
_shelx_F_squared_multiplier     1.000 
 
loop_ 
 _refln_index_h 
 _refln_index_k 
 _refln_index_l 
 _refln_F_squared_calc 
 _refln_F_squared_meas 
 _refln_F_squared_sigma 
 _refln_observed_status 
   2   0   0      157.27      152.70      2.62 o 
   3   0   0      925.93      949.78      9.41 o 
   4   0   0       42.27       43.18      2.42 o 
   5   0   0      222.81      273.36      5.60 o 
   6   0   0      594.98      607.44     12.36 o 
   7   0   0       14.13       10.02      1.73 o 
   8   0   0       40.54       39.62      3.32 o 
   9   0   0      263.96      272.57      9.94 o 
  10   0   0        0.47        1.25      2.15 o 
  11   0   0       52.44       51.61      6.42 o 
 -10   1   0       23.33       12.89      3.28 o 
  -9   1   0       65.02       75.57      5.37 o 
  -8   1   0       13.40       15.02      2.20 o 
  -7   1   0      190.76      163.38      6.81 o 
  -6   1   0       30.58       31.13      2.33 o 
  -5   1   0      202.21      215.14      4.99 o 
  -4   1   0      186.68      158.84      3.84 o 
  -3   1   0     1551.51     1423.11     13.66 o 
  -2   1   0      137.03      115.04      2.57 o 
   2   1   0       11.09       14.44      1.19 o 
   3   1   0       20.40       10.19      1.50 o 
   4   1   0      339.79      349.81      5.02 o 
   5   1   0      655.21      668.66      8.96 o 
   6   1   0      122.68      114.72      3.98 o 
   7   1   0      240.35      232.92      6.34 o 
   8   1   0        3.40        4.34      1.72 o 
   9   1   0      120.15      127.22      5.51 o 
  10   1   0        8.39        7.89      1.77 o 
 -10   2   0      124.81      145.88     21.09 o 
  -9   2   0      135.13      118.40      6.20 o 
  -8   2   0      524.49      504.81     15.31 o 
  -7   2   0      454.10      458.09     10.36 o 
  -6   2   0      450.56      468.35      7.88 o 
  -5   2   0       41.80       34.81      2.79 o 
  -4   2   0      447.86      370.77      5.81 o 
  -3   2   0      216.91      205.29      4.32 o 
  -2   2   0      200.16      183.04      3.55 o 
  -1   2   0       52.76       50.09      1.93 o 
   0   2   0     2167.45     1975.96      9.89 o 
   1   2   0     3125.71     3046.19     13.02 o 
   2   2   0     3026.16     2807.13     14.42 o 
   3   2   0        1.55        8.47      1.18 o 
   4   2   0       31.51       29.68      1.79 o 
   5   2   0      281.94      271.00      7.23 o 
   6   2   0      200.30      217.35      5.06 o 
   7   2   0      259.45      283.70      7.34 o 
   8   2   0      156.81      168.46      6.70 o 
   9   2   0      145.38      127.71      7.67 o 
  10   2   0      115.04      111.15      8.86 o 
 -10   3   0        0.72       -3.25      3.61 o 
  -9   3   0       22.48       16.73      5.57 o 
  -8   3   0      268.11      295.91      8.85 o 
  -7   3   0      359.26      372.83      9.34 o 
  -6   3   0       77.15       84.84      4.32 o 
  -5   3   0      834.78      922.84     18.16 o 
  -4   3   0       66.03       71.25      3.38 o 
  -3   3   0     1671.69     1726.79     16.31 o 
  -2   3   0      784.77      841.41      9.51 o 
  -1   3   0     2463.70     2531.62     14.22 o 
   0   3   0      786.09      738.48      8.10 o 
   1   3   0     5601.04     5272.16     24.86 o 
   2   3   0     1477.87     1575.15     10.03 o 
   3   3   0      173.84      168.91      2.36 o 
   4   3   0       20.26       16.98      1.65 o 
   5   3   0        9.34       11.67      1.43 o 
   6   3   0       40.53       49.02      2.83 o 
   7   3   0      450.31      450.33      9.63 o 
   8   3   0       98.36       88.55      4.68 o 
   9   3   0        0.00        2.48      2.15 o 
  10   3   0       26.79        8.99      3.18 o 
 -10   4   0        3.38        8.36      2.30 o 
  -9   4   0        0.58       -1.01      2.72 o 
  -8   4   0        2.06        1.28      3.51 o 
  -7   4   0       65.06       59.84      4.07 o 
  -6   4   0      267.17      249.04      6.52 o 
  -5   4   0      135.88      153.47      4.85 o 
  -4   4   0       75.07       59.18      3.23 o 
  -3   4   0        0.03        3.09      1.12 o 
  -2   4   0     6096.47     6176.56     51.33 o 
  -1   4   0       84.72       97.94      3.30 o 
   0   4   0     1249.89     1197.69     11.94 o 
   1   4   0     1710.53     1772.37     18.51 o 
   2   4   0      693.97      743.17      7.24 o 
   3   4   0       95.20      103.80      5.85 o 
   4   4   0      484.12      496.73     12.12 o 
   5   4   0      101.09      123.28      3.98 o 
   6   4   0      301.89      305.37      7.07 o 
   7   4   0       36.76       33.45      2.75 o 
   8   4   0      169.78      163.40      6.36 o 
   9   4   0      123.68      111.83      7.14 o 
  10   4   0       19.21       27.53      7.66 o 
 -10   5   0        3.09        3.15      7.84 o 
  -9   5   0        0.84        6.15      2.26 o 
  -8   5   0       40.48       37.81      4.35 o 
  -7   5   0       34.35       30.26      3.37 o 
  -6   5   0       22.93       26.36      3.56 o 
  -5   5   0      503.64      510.69      8.87 o 
  -4   5   0      295.72      301.85      6.70 o 
  -3   5   0      336.45      307.96      6.66 o 
  -2   5   0       46.18       34.83      2.52 o 
  -1   5   0     1571.83     1662.01     16.43 o 
   0   5   0      644.72      731.96     10.83 o 
   1   5   0       15.29        9.81      1.36 o 
   2   5   0     1224.18     1323.44     12.24 o 
   3   5   0      735.39      709.44     15.20 o 
   4   5   0      558.70      571.10     13.00 o 
   5   5   0       24.78       30.08      9.59 o 
   6   5   0       96.65      107.08      7.54 o 
   7   5   0       24.71       29.51      2.22 o 
   8   5   0       97.97       97.24      4.22 o 
   9   5   0        0.22       11.52      6.05 o 
  10   5   0       14.83        6.56      2.57 o 
  -9   6   0       23.05       19.40      4.72 o 
  -8   6   0       12.37       16.35      4.33 o 
  -7   6   0       10.20        8.22      2.48 o 
  -6   6   0      127.77      122.11      6.56 o 
  -5   6   0        1.59        1.75      1.61 o 
  -4   6   0       90.85       91.63      4.41 o 
  -3   6   0       15.24       11.66      3.33 o 
  -2   6   0       24.37       17.83      2.34 o 
  -1   6   0       37.06       30.80      2.49 o 
   0   6   0      502.99      510.89      8.17 o 
   1   6   0      287.49      331.08      6.11 o 
   2   6   0       33.64       42.04      2.07 o 
   3   6   0      113.23      114.72      8.85 o 
   4   6   0      390.84      405.45     33.63 o 
   5   6   0       38.78       41.82     10.11 o 
   6   6   0      310.92      335.22     13.12 o 
   7   6   0        2.20        1.96      3.53 o 
   8   6   0       84.98       90.68     10.96 o 
   9   6   0        7.01       16.13      7.64 o 
  -9   7   0       44.46       50.38      6.29 o 
  -8   7   0      132.23      144.97      9.79 o 
  -7   7   0        4.37        7.15      2.67 o 
  -6   7   0       10.62        7.86      2.39 o 
  -5   7   0        2.83        5.76      1.61 o 
  -4   7   0       73.23       86.25      5.05 o 
  -3   7   0      680.05      730.37     10.97 o 
  -2   7   0      322.32      333.87      7.98 o 
  -1   7   0      362.59      379.12      7.37 o 
   0   7   0        0.12        4.66      1.91 o 
   1   7   0      148.42      132.22      4.83 o 
   2   7   0       11.81       21.37      2.04 o 
   3   7   0       75.19       76.05      2.30 o 
   4   7   0      331.80      352.66     13.25 o 
   5   7   0     1738.45     1855.16     55.63 o 
   6   7   0     1246.49     1298.68     43.42 o 
   7   7   0       33.96       44.33      9.54 o 
   8   7   0      287.01      287.01     21.74 o 
   9   7   0        2.67        6.85      3.77 o 
  -9   8   0       14.35       13.19      3.45 o 
  -8   8   0       30.80       24.07      4.26 o 
  -7   8   0        2.04        5.82      3.20 o 
  -6   8   0        3.39        9.54      2.54 o 
  -5   8   0       21.63       11.93      3.48 o 
  -4   8   0       11.25        9.62      2.03 o 
  -3   8   0       37.44       32.84      3.32 o 
  -2   8   0      375.49      381.31      8.32 o 
  -1   8   0      168.45      176.64      5.73 o 
   0   8   0      106.33      115.30      4.64 o 
   1   8   0      290.42      269.98      6.13 o 
   2   8   0      105.59      121.27      4.29 o 
   3   8   0       23.71       17.68      2.18 o 
   4   8   0       21.56       20.34     10.17 o 
   5   8   0       52.98       47.11     10.31 o 
   6   8   0       68.94       76.99     11.33 o 
   7   8   0       20.84       19.49      5.61 o 
   8   8   0       46.32       39.91      9.77 o 
   9   8   0       63.46       64.50     11.37 o 
  -8   9   0        4.62        9.38      3.86 o 
  -7   9   0       64.30       59.16      8.66 o 
  -6   9   0       37.04       33.84      7.08 o 
  -5   9   0       65.83       69.84      7.53 o 
  -4   9   0       12.23       10.23      3.08 o 
  -3   9   0      186.58      189.32      7.49 o 
  -2   9   0      701.27      694.61     14.69 o 
  -1   9   0      104.78      103.71      5.20 o 
   0   9   0      442.34      427.83      9.53 o 
   1   9   0      601.48      596.49     14.39 o 
   2   9   0      511.61      539.90     22.33 o 
   3   9   0      133.48      143.09      6.17 o 
   4   9   0      204.96      227.03     17.98 o 
   5   9   0       58.68       66.80      9.83 o 
   6   9   0       69.81       79.01     11.67 o 
   7   9   0       28.82       21.95      7.56 o 
   8   9   0        0.91       14.97      5.05 o 
  -7  10   0        0.79       -3.54      8.99 o 
  -6  10   0      245.35      246.22     22.39 o 
  -5  10   0       99.76       88.04      7.89 o 
  -4  10   0        0.62        5.63      3.34 o 
  -3  10   0      296.92      307.87     12.40 o 
  -2  10   0      408.10      370.39     11.26 o 
  -1  10   0       50.16       46.50      4.52 o 
   0  10   0       21.46       25.87      3.94 o 
   1  10   0       85.06       80.74      6.65 o 
   2  10   0      899.39      894.78     16.43 o 
   3  10   0       80.96       75.63      4.04 o 
   4  10   0        0.02        6.16      4.85 o 
   5  10   0        0.62        8.92      4.08 o 
   6  10   0       21.15       49.90     12.84 o 
   7  10   0        1.74       11.96      6.63 o 
  -6  11   0      110.34      109.74     10.38 o 
  -5  11   0        0.07        7.00      2.86 o 
  -4  11   0        0.04        4.17      2.89 o 
  -3  11   0        3.86        0.64      2.41 o 
  -2  11   0        3.99       13.56      5.01 o 
  -1  11   0       94.21      100.94      8.77 o 
   0  11   0       88.35       88.74      5.72 o 
   1  11   0       75.68       94.60      6.35 o 
   2  11   0      540.14      527.09     14.28 o 
   3  11   0      102.19      104.05      4.07 o 
   4  11   0        0.58        5.01      5.23 o 
   5  11   0       16.91       30.55      7.23 o 
   6  11   0        0.31        2.87      4.33 o 
  -5  12   0       12.91       12.59      4.03 o 
  -4  12   0       26.05       27.15      6.49 o 
  -3  12   0        1.30        9.55      4.36 o 
  -2  12   0        8.00        9.26      3.46 o 
  -1  12   0       18.65       18.85      3.48 o 
   0  12   0        4.19        8.56      2.37 o 
   1  12   0      292.58      319.17     10.50 o 
   2  12   0       16.92       16.59      4.57 o 
   3  12   0       11.07        9.40      3.58 o 
   4  12   0        4.65       16.00      7.23 o 
   5  12   0       59.05       55.69     12.54 o 
  -4  13   0       22.38       16.76      5.51 o 
  -3  13   0      225.40      219.67     12.40 o 
  -2  13   0       13.01        7.24      2.87 o 
  -1  13   0       97.99      102.65     10.75 o 
   0  13   0       26.39       28.62      5.28 o 
   1  13   0       82.14       99.81     11.49 o 
   2  13   0        1.39        3.79      2.85 o 
   3  13   0        0.03       12.24      7.70 o 
   4  13   0       35.95       39.70     11.97 o 
  -3 -13   1       18.11       17.86      6.22 o 
  -2 -13   1      143.91      148.05     10.67 o 
  -1 -13   1        0.04       -3.83      3.83 o 
   0 -13   1       12.21       15.05      4.58 o 
   1 -13   1        0.62        5.31      4.02 o 
   2 -13   1       92.43      102.88     13.00 o 
   3 -13   1        0.97       10.44      3.23 o 
  -5 -12   1       27.35       21.45      8.24 o 
  -4 -12   1       24.15       23.41      4.84 o 
  -3 -12   1       81.09       63.19      7.70 o 
  -2 -12   1        0.06        5.29      4.63 o 
  -1 -12   1       54.23       48.58      4.70 o 
   0 -12   1       18.70       17.14      2.92 o 
   1 -12   1       33.84       20.53      5.20 o 
   2 -12   1       33.27       48.18      6.91 o 
   3 -12   1        2.05        6.79      2.27 o 
   4 -12   1        2.44        4.88      2.43 o 
   5 -12   1        2.92        1.30      4.34 o 
  -6 -11   1      115.58      104.90     16.99 o 
  -5 -11   1        6.40        8.90      5.52 o 
  -4 -11   1        0.04        8.01      4.91 o 
  -3 -11   1       18.62       32.19      5.26 o 
  -2 -11   1       13.28        5.65      3.14 o 
  -1 -11   1       56.19       64.96      6.83 o 
   0 -11   1      809.64      842.60     21.64 o 
   1 -11   1      239.19      232.00      9.67 o 
   2 -11   1        0.48        9.18      3.63 o 
   3 -11   1       21.99       16.55      4.54 o 
   4 -11   1       21.46       20.82      4.77 o 
   5 -11   1       10.73        7.50      4.24 o 
   6 -11   1      132.67      147.94     11.82 o 
  -7 -10   1        5.37       13.52      6.27 o 
  -6 -10   1        7.78        4.60      3.36 o 
  -5 -10   1       48.67       62.40     10.86 o 
  -4 -10   1       68.26       73.67     12.84 o 
  -3 -10   1      150.41      132.89      8.14 o 
  -2 -10   1      148.66      125.14      7.38 o 
  -1 -10   1      306.43      277.83     11.20 o 
   0 -10   1       20.81       23.26      3.25 o 
   1 -10   1      143.01      131.82      7.88 o 
   2 -10   1      161.10      152.10      7.67 o 
   3 -10   1      429.12      451.36     14.76 o 
   4 -10   1        6.32        5.78      2.53 o 
   5 -10   1       48.22       53.46      5.93 o 
   6 -10   1       14.09       16.85      6.12 o 
   7 -10   1       12.14        6.32      4.91 o 
  -8  -9   1       30.41       35.81     10.36 o 
  -7  -9   1       84.51       81.80     15.70 o 
  -6  -9   1        0.25        9.97      6.71 o 
  -5  -9   1       18.13       19.80      5.53 o 
  -4  -9   1      371.98      383.52     22.05 o 
  -3  -9   1       85.31       85.39      6.47 o 
  -2  -9   1      204.13      202.40      6.78 o 
  -1  -9   1        0.45       -0.57      3.27 o 
   0  -9   1      527.35      525.06     12.23 o 
   1  -9   1        4.20        5.33      1.35 o 
   2  -9   1      244.91      248.17      8.14 o 
   3  -9   1      173.74      162.48      7.94 o 
   4  -9   1       42.28       36.86      5.13 o 
   5  -9   1        5.10        5.71      3.02 o 
   6  -9   1       35.82       46.24      5.61 o 
   7  -9   1        5.66        8.67      4.91 o 
   8  -9   1       21.10       18.83      4.49 o 
  -8  -8   1        5.96       12.70      5.36 o 
  -7  -8   1       96.27      102.20     12.99 o 
  -6  -8   1       99.19      107.11     13.56 o 
  -5  -8   1      955.47      921.24     35.36 o 
  -4  -8   1       52.18       59.53     12.69 o 
  -3  -8   1      429.20      419.63      7.80 o 
  -2  -8   1        3.72        4.40      1.23 o 
  -1  -8   1      106.62       99.93      4.31 o 
   0  -8   1      229.66      226.42      6.17 o 
   1  -8   1     1202.48     1199.32     13.64 o 
   2  -8   1      397.17      380.06      8.23 o 
   3  -8   1      274.42      287.41      8.05 o 
   4  -8   1       69.82       59.83      4.12 o 
   5  -8   1      210.27      231.71     11.39 o 
   6  -8   1        2.79        4.47      1.42 o 
   7  -8   1       84.45       63.98      5.53 o 
   8  -8   1      112.95      102.42      7.41 o 
   9  -8   1       59.94       86.43      9.09 o 
  -9  -7   1      286.35      329.41     20.76 o 
  -8  -7   1       16.09       19.95      7.99 o 
  -7  -7   1       23.13       22.50     10.85 o 
  -6  -7   1      524.18      538.75     25.58 o 
  -5  -7   1      352.59      342.58     40.27 o 
  -4  -7   1       18.84       20.36      7.87 o 
  -3  -7   1        0.78        1.20      1.85 o 
  -2  -7   1       52.80       44.94      2.71 o 
  -1  -7   1      114.05      133.16      4.37 o 
   0  -7   1        0.85        3.81      1.56 o 
   1  -7   1       61.88       61.01      3.53 o 
   2  -7   1      235.23      238.37      6.18 o 
   3  -7   1       64.05       63.28      4.05 o 
   4  -7   1      166.46      162.72      9.02 o 
   5  -7   1       41.85       33.78      3.51 o 
   6  -7   1       77.19       70.21      4.84 o 
   7  -7   1      185.61      186.99      8.62 o 
   8  -7   1        0.55        1.75      2.13 o 
   9  -7   1       44.74       30.08      5.54 o 
  -9  -6   1        5.72        3.98      4.98 o 
  -8  -6   1       22.40       12.80      5.11 o 
  -7  -6   1        0.04       -0.13      5.66 o 
  -6  -6   1       15.50       13.63      4.03 o 
  -5  -6   1       97.98      101.31      8.40 o 
  -4  -6   1      120.96      137.97      3.22 o 
  -3  -6   1      581.10      641.41      9.56 o 
  -2  -6   1       35.08       37.06      2.29 o 
  -1  -6   1      132.21      126.29      4.95 o 
   0  -6   1       33.59       30.08      2.57 o 
   1  -6   1      446.65      420.42      7.91 o 
   2  -6   1       85.25       68.13      4.80 o 
   3  -6   1     1054.31     1105.34     17.18 o 
   4  -6   1      341.21      356.50      7.57 o 
   5  -6   1       67.55       54.33      4.67 o 
   6  -6   1      150.01      152.73      8.21 o 
   7  -6   1       14.88       23.19      3.14 o 
   8  -6   1       13.63        4.52      2.30 o 
   9  -6   1       10.74       13.01      3.26 o 
 -10  -5   1        3.57        6.47      4.19 o 
  -9  -5   1       16.87       11.53      3.63 o 
  -8  -5   1      398.90      396.84     14.79 o 
  -7  -5   1      241.76      219.66     11.54 o 
  -6  -5   1      180.77      168.31      6.20 o 
  -5  -5   1      208.14      199.70      4.13 o 
  -4  -5   1       62.78       67.95      2.93 o 
  -3  -5   1       52.24       33.49      2.02 o 
  -2  -5   1      335.33      328.97      6.00 o 
  -1  -5   1     1470.55     1521.86     17.59 o 
   0  -5   1      274.70      283.58      5.40 o 
   1  -5   1      876.54      769.03      9.97 o 
   2  -5   1      407.42      372.84      6.53 o 
   3  -5   1        1.24        3.68      1.27 o 
   4  -5   1      760.44      778.38     11.17 o 
   5  -5   1        2.14        5.49      1.53 o 
   6  -5   1       24.53       21.72      3.23 o 
   7  -5   1       57.74       55.38      3.84 o 
   8  -5   1        1.95        3.25      1.85 o 
   9  -5   1       17.00        5.42      2.76 o 
  10  -5   1       35.15       54.48     12.68 o 
 -10  -4   1        0.40        9.46      5.68 o 
  -9  -4   1      210.00      251.78     18.47 o 
  -8  -4   1       54.48       61.12      4.63 o 
  -7  -4   1      394.50      368.54      8.54 o 
  -6  -4   1       92.39       87.70      3.71 o 
  -5  -4   1      101.37       96.90      3.37 o 
  -4  -4   1       48.75       62.56      3.09 o 
  -3  -4   1     3248.72     3503.38     28.25 o 
  -2  -4   1      186.23      167.10      4.42 o 
  -1  -4   1      539.06      548.09      7.03 o 
   0  -4   1     2633.90     2548.06     17.04 o 
   1  -4   1      363.05      324.93      6.21 o 
   2  -4   1        0.42       -0.45      1.75 o 
   3  -4   1        5.61        1.57      1.54 o 
   4  -4   1     1085.97     1178.87     13.83 o 
   5  -4   1       68.87       62.33      3.36 o 
   6  -4   1        3.55        9.93      1.48 o 
   7  -4   1       51.92       68.38      4.43 o 
   8  -4   1        1.96        4.60      2.75 o 
   9  -4   1        4.67        7.39      1.80 o 
  10  -4   1      159.09      172.37     12.00 o 
 -10  -3   1        1.80        6.49      3.14 o 
  -9  -3   1       68.25       59.89      5.45 o 
  -8  -3   1       27.34       31.37      3.96 o 
  -7  -3   1       53.84       64.14      3.86 o 
  -6  -3   1      133.48      131.52      5.57 o 
  -5  -3   1        2.15        2.52      1.54 o 
  -4  -3   1      774.30      891.56     10.17 o 
  -3  -3   1      354.52      340.85      6.90 o 
  -2  -3   1      130.20      137.56      3.30 o 
  -1  -3   1     3539.41     3420.38     19.17 o 
   0  -3   1     5976.54     5662.86     23.65 o 
   1  -3   1      519.96      539.60      7.45 o 
   2  -3   1     5242.25     5006.94     46.61 o 
   3  -3   1        2.36        4.63      0.95 o 
   4  -3   1      152.15      140.33      4.01 o 
   5  -3   1      278.48      273.89      5.67 o 
   6  -3   1      474.56      510.98      8.43 o 
   7  -3   1       10.79        8.45      2.00 o 
   8  -3   1       42.59       39.59      6.41 o 
   9  -3   1      225.92      214.96     15.55 o 
  10  -3   1        4.00        4.66      3.65 o 
 -10  -2   1       74.00       59.30      6.33 o 
  -9  -2   1       75.78       93.00      7.53 o 
  -8  -2   1       36.16       31.13      2.69 o 
  -7  -2   1      132.55      128.02      5.52 o 
  -6  -2   1       46.38       45.64      2.83 o 
  -5  -2   1        7.46        5.50      1.23 o 
  -4  -2   1      481.92      516.31      6.24 o 
  -3  -2   1      376.75      401.94      5.77 o 
  -2  -2   1     2251.69     2171.69     24.48 o 
  -1  -2   1     9486.23     8980.28     35.72 o 
   0  -2   1      374.69      371.29      4.63 o 
   1  -2   1      370.45      389.86      5.56 o 
   2  -2   1     6703.62     6327.85     29.56 o 
   3  -2   1      167.94      134.31      3.20 o 
   4  -2   1      395.12      397.51      5.58 o 
   5  -2   1       43.81       34.11      2.77 o 
   6  -2   1       11.01        7.84      1.59 o 
   7  -2   1        0.70        3.63      1.21 o 
   8  -2   1      508.45      561.83     15.87 o 
   9  -2   1       92.64       87.07      6.87 o 
  10  -2   1       32.56       23.55      4.67 o 
 -10  -1   1       70.98       73.28      9.11 o 
  -9  -1   1        0.00        2.38      3.48 o 
  -8  -1   1      421.47      444.97     10.01 o 
  -7  -1   1       96.72       91.49      4.51 o 
  -6  -1   1      286.27      310.72      7.14 o 
  -5  -1   1      856.43      991.96     10.04 o 
  -4  -1   1      103.74      159.70      6.64 o 
  -3  -1   1     1534.13     1548.39     10.59 o 
  -2  -1   1     1242.77     1168.03     10.85 o 
  -1  -1   1      379.93      383.64      4.46 o 
   2  -1   1     5883.55     5509.67     28.45 o 
   3  -1   1      693.03      740.30      7.89 o 
   4  -1   1      535.83      489.39      5.92 o 
   5  -1   1      174.05      165.45      4.15 o 
   6  -1   1      165.82      157.07      4.42 o 
   7  -1   1      554.44      561.70     11.61 o 
   8  -1   1      903.61     1005.16     13.58 o 
   9  -1   1        2.55        0.99      2.86 o 
  10  -1   1        1.72        5.10      2.55 o 
  11  -1   1       12.25        3.90      4.01 o 
 -10   0   1       19.04       16.36      4.80 o 
  -9   0   1      288.15      273.29     10.10 o 
  -8   0   1        2.75        4.54      1.72 o 
  -7   0   1      433.70      455.62     10.33 o 
  -6   0   1      232.42      241.55      6.14 o 
  -5   0   1      325.16      297.03      6.03 o 
  -4   0   1      255.41      242.34      4.90 o 
  -3   0   1       53.24       40.92      2.06 o 
  -2   0   1     5727.02     5363.88     35.84 o 
   3   0   1      242.60      257.54      3.79 o 
   4   0   1      647.69      723.25      8.18 o 
   5   0   1       26.83       35.44      2.20 o 
   6   0   1      166.70      150.34      4.17 o 
   7   0   1      297.33      312.42      7.16 o 
   8   0   1      401.78      398.33      8.23 o 
   9   0   1        9.46        6.87      1.88 o 
  10   0   1       26.51       30.81      5.77 o 
  11   0   1        2.69       -0.63      5.10 o 
 -10   1   1        1.37        6.51      2.31 o 
  -9   1   1      201.95      176.47      9.01 o 
  -8   1   1      181.86      192.52      7.30 o 
  -7   1   1        2.50        6.32      1.33 o 
  -6   1   1      282.50      311.18      6.88 o 
  -5   1   1       33.02       27.74      2.23 o 
  -4   1   1     1510.90     1616.02     22.36 o 
  -3   1   1      454.20      408.29      6.47 o 
  -2   1   1     1655.96     1673.01     12.34 o 
  -1   1   1     2914.03     2614.82     12.21 o 
   1   1   1        0.25        6.62      2.35 o 
   2   1   1     1428.96     1417.04      8.83 o 
   3   1   1        5.46        0.43      0.93 o 
   4   1   1        0.20        1.39      0.78 o 
   5   1   1       75.93       66.24      2.59 o 
   6   1   1     1065.28     1187.37     21.54 o 
   7   1   1       14.96       18.01      2.25 o 
   8   1   1      201.82      208.23      6.29 o 
   9   1   1        0.04        3.61      1.23 o 
  10   1   1        7.81        6.55      1.71 o 
  11   1   1       66.87       59.49      6.57 o 
 -10   2   1       28.37       22.99      4.05 o 
  -9   2   1        0.85        4.74      3.43 o 
  -8   2   1      446.17      431.32     21.80 o 
  -7   2   1      147.49      150.90      7.09 o 
  -6   2   1      451.56      475.96      8.54 o 
  -5   2   1     1541.94     1671.42     14.26 o 
  -4   2   1       30.46       26.48      2.14 o 
  -3   2   1     4228.66     4217.87     21.67 o 
  -2   2   1      746.22      790.55      9.11 o 
  -1   2   1      712.16      726.08      7.75 o 
   0   2   1      259.75      223.08      3.09 o 
   1   2   1      961.76      826.73      8.69 o 
   2   2   1       77.36       84.77      2.36 o 
   3   2   1     4245.31     4167.09     30.61 o 
   4   2   1      128.71      134.26      3.00 o 
   5   2   1      267.50      298.63      4.92 o 
   6   2   1       45.53       47.42      2.47 o 
   7   2   1       14.33       14.44      2.22 o 
   8   2   1      414.31      409.59      8.78 o 
   9   2   1       33.73       26.49      3.57 o 
  10   2   1       47.14       43.27      6.41 o 
 -10   3   1       87.39       94.14      8.07 o 
  -9   3   1        9.55        7.09      2.27 o 
  -8   3   1      157.06      163.30     12.89 o 
  -7   3   1      131.73      120.66      5.79 o 
  -6   3   1        0.08        4.54      2.30 o 
  -5   3   1       15.32       17.22      3.20 o 
  -4   3   1      550.71      571.57     12.46 o 
  -3   3   1      113.37       92.26      3.97 o 
  -2   3   1      819.06      750.51      9.34 o 
  -1   3   1       46.47       32.16      2.51 o 
   0   3   1     1204.63     1218.68     11.56 o 
   1   3   1       11.29       10.92      2.47 o 
   2   3   1     1899.19     1756.76     17.00 o 
   3   3   1       47.79       30.81      3.80 o 
   4   3   1      144.80      151.05      3.11 o 
   5   3   1     1080.13     1170.16      9.07 o 
   6   3   1        3.02        2.47      1.04 o 
   7   3   1       57.46       55.15      3.04 o 
   8   3   1       91.04       77.83      4.39 o 
   9   3   1      170.23      137.67      6.04 o 
  10   3   1       38.97       32.22      4.63 o 
 -10   4   1        9.15        5.90      3.46 o 
  -9   4   1       41.64       36.90      6.62 o 
  -8   4   1        5.76        3.66      1.65 o 
  -7   4   1      121.70      149.02      8.26 o 
  -6   4   1       49.54       58.49      4.27 o 
  -5   4   1       98.71       85.91      4.05 o 
  -4   4   1      570.71      610.62     10.01 o 
  -3   4   1       87.05       89.67      3.87 o 
  -2   4   1      160.83      150.17      4.13 o 
  -1   4   1       89.02       62.88      3.04 o 
   0   4   1       41.61       39.30      2.25 o 
   1   4   1       17.93       22.13      3.38 o 
   2   4   1       18.57       26.77      1.59 o 
   3   4   1       94.76       76.13      4.83 o 
   4   4   1      117.06      142.77      6.41 o 
   5   4   1     1311.33     1341.27     19.55 o 
   6   4   1       96.93      100.63      3.35 o 
   7   4   1        0.12        1.59      0.94 o 
   8   4   1       77.52       69.99      3.99 o 
   9   4   1       41.71       36.47      5.56 o 
  10   4   1        1.79       -1.08      5.44 o 
 -10   5   1       18.99       27.24      7.12 o 
  -9   5   1        0.40        2.60      6.02 o 
  -8   5   1      276.81      300.61     16.64 o 
  -7   5   1       16.89       18.86      2.55 o 
  -6   5   1       12.72        9.10      2.03 o 
  -5   5   1       29.39       29.27      2.91 o 
  -4   5   1       72.94       63.96      3.42 o 
  -3   5   1       23.99       29.98      2.50 o 
  -2   5   1      562.48      558.73      8.85 o 
  -1   5   1      712.51      719.86      9.63 o 
   0   5   1     1109.05     1174.37     12.53 o 
   1   5   1     1418.26     1497.90     14.19 o 
   2   5   1     2583.56     2753.33     21.93 o 
   3   5   1      119.22      127.54      6.42 o 
   4   5   1      263.70      237.59      8.36 o 
   5   5   1       52.11       64.84      5.67 o 
   6   5   1       37.85       32.45      4.40 o 
   7   5   1       22.41       24.25      4.91 o 
   8   5   1      141.73      131.60      6.25 o 
   9   5   1        6.56        8.12      4.04 o 
  10   5   1       94.57      105.19     11.27 o 
  -9   6   1       49.38       38.89      5.86 o 
  -8   6   1      104.81       81.48      8.29 o 
  -7   6   1      261.58      285.57     14.09 o 
  -6   6   1        0.90        4.43      2.02 o 
  -5   6   1      234.10      240.50      7.34 o 
  -4   6   1       44.73       60.78      3.93 o 
  -3   6   1       25.92       14.33      2.42 o 
  -2   6   1       28.87       37.99      3.04 o 
  -1   6   1      460.29      484.83      8.36 o 
   0   6   1        4.20       12.53      2.87 o 
   1   6   1       66.72       82.46      3.13 o 
   2   6   1       65.64       82.31      3.74 o 
   3   6   1      600.13      652.06     14.12 o 
   4   6   1        0.48        6.79      2.33 o 
   5   6   1        0.39        5.57      2.16 o 
   6   6   1     1396.88     1426.96     33.63 o 
   7   6   1        1.40        3.72      1.60 o 
   8   6   1        6.62       10.35      5.93 o 
   9   6   1       23.11       20.88      6.64 o 
  10   6   1       22.54       11.38      4.33 o 
  -9   7   1       19.69       17.30      4.30 o 
  -8   7   1        0.00        9.18      3.30 o 
  -7   7   1        4.10        7.35      3.50 o 
  -6   7   1      113.73       98.31      6.61 o 
  -5   7   1      128.86      113.97      6.80 o 
  -4   7   1      184.57      171.59      7.19 o 
  -3   7   1       15.88       21.07      2.82 o 
  -2   7   1       53.73       64.21      3.90 o 
  -1   7   1      122.24      141.58      4.85 o 
   0   7   1       33.34       26.63      2.73 o 
   1   7   1      162.62      149.11      4.45 o 
   2   7   1      232.69      253.21      4.86 o 
   3   7   1      655.39      660.36     11.04 o 
   4   7   1       57.02       57.53      6.23 o 
   5   7   1       47.65       56.94     12.56 o 
   6   7   1       56.21       51.20      5.76 o 
   7   7   1        2.46        6.17      4.78 o 
   8   7   1       10.20       10.11      3.83 o 
   9   7   1      122.98      150.36     16.94 o 
  -8   8   1        4.55        4.95      6.12 o 
  -7   8   1       77.13       70.52      8.95 o 
  -6   8   1      184.58      177.45     11.64 o 
  -5   8   1       66.67       47.00      4.63 o 
  -4   8   1       19.55       16.47      5.10 o 
  -3   8   1        8.61       11.95      3.12 o 
  -2   8   1     1047.43     1107.05     20.95 o 
  -1   8   1       84.69       75.15      5.30 o 
   0   8   1       40.15       29.58      3.41 o 
   1   8   1      302.36      322.25      6.60 o 
   2   8   1      311.01      308.51      6.67 o 
   3   8   1      294.70      287.94      5.43 o 
   4   8   1       49.56       33.42      7.36 o 
   5   8   1        1.28        5.59      3.49 o 
   6   8   1      157.49      149.62     50.65 o 
   7   8   1        6.41        5.78      5.28 o 
   8   8   1       19.63       19.23      8.41 o 
   9   8   1        6.01       18.63      6.85 o 
  -8   9   1       91.29       81.57      8.93 o 
  -7   9   1      315.69      277.32     13.49 o 
  -6   9   1       50.37       51.82      6.92 o 
  -5   9   1        2.91        6.04      2.84 o 
  -4   9   1       86.11       81.15      8.97 o 
  -3   9   1      102.96       93.53      6.05 o 
  -2   9   1      210.90      202.63      8.23 o 
  -1   9   1      578.73      544.27     12.43 o 
   0   9   1      241.31      231.31      6.90 o 
   1   9   1       22.79       27.69      3.01 o 
   2   9   1      368.33      346.08      8.13 o 
   3   9   1        0.15        1.36      1.55 o 
   4   9   1        8.89        7.38      3.43 o 
   5   9   1        8.55       18.04      5.02 o 
   6   9   1        0.93        9.98      3.54 o 
   7   9   1       85.47       91.14     91.44 o 
   8   9   1       10.19        7.52      3.38 o 
  -7  10   1        0.00       -3.99      3.99 o 
  -6  10   1       57.69       66.27      9.53 o 
  -5  10   1       84.36       97.62     17.14 o 
  -4  10   1       69.47       60.68      7.49 o 
  -3  10   1      131.24      149.64     10.69 o 
  -2  10   1       45.05       46.05      4.91 o 
  -1  10   1        6.41        8.22      1.77 o 
   0  10   1      245.75      252.53      8.05 o 
   1  10   1       94.86       81.81      5.73 o 
   2  10   1       49.25       56.61      3.96 o 
   3  10   1       43.32       45.19      5.15 o 
   4  10   1      238.95      241.74     18.76 o 
   5  10   1       53.92       44.35      9.96 o 
   6  10   1      155.27      161.88     16.23 o 
   7  10   1       42.98       56.09     10.97 o 
  -6  11   1       32.41       29.55      5.11 o 
  -5  11   1       49.15       44.98     12.60 o 
  -4  11   1      120.61      110.51     11.33 o 
  -3  11   1       11.47       12.22      4.68 o 
  -2  11   1        3.60        4.89      3.36 o 
  -1  11   1      190.79      181.24      8.08 o 
   0  11   1       36.05       37.00      4.51 o 
   1  11   1       80.50       66.90      5.24 o 
   2  11   1      190.10      223.25      7.94 o 
   3  11   1       23.68       19.86      2.86 o 
   4  11   1        5.16        8.42      5.11 o 
   5  11   1       42.69       49.17     12.24 o 
   6  11   1       32.34       31.84      7.48 o 
  -5  12   1        0.74       -3.42      4.42 o 
  -4  12   1       65.03       76.63      8.02 o 
  -3  12   1       12.51       13.46      5.81 o 
  -2  12   1      296.61      317.82     16.28 o 
  -1  12   1       96.59       96.25     10.22 o 
   0  12   1        0.20        2.46      1.67 o 
   1  12   1       74.83       80.20      6.42 o 
   2  12   1      187.36      162.04      9.77 o 
   3  12   1        7.24        9.67      3.20 o 
   4  12   1       66.16       75.66     12.79 o 
   5  12   1        4.09        7.16      4.88 o 
  -3  13   1       53.53       55.27      7.67 o 
  -2  13   1        4.53        7.83      4.58 o 
  -1  13   1       21.80       27.29      4.58 o 
   0  13   1        8.05        3.42      2.70 o 
   1  13   1        0.63        3.81      3.17 o 
   2  13   1       14.20       23.32      5.57 o 
   3  13   1       57.05       55.30      9.87 o 
   4  13   1       68.14       75.42     14.09 o 
  -3 -13   2        7.29       -0.67      7.73 o 
  -2 -13   2        6.95        8.04      5.75 o 
  -1 -13   2      216.68      230.61     29.43 o 
   0 -13   2       33.40       30.35      5.78 o 
   1 -13   2       91.12      100.29      8.67 o 
   2 -13   2        2.17        6.71      2.82 o 
   3 -13   2       39.30       43.35     10.25 o 
  -5 -12   2       27.48       36.68      8.97 o 
  -4 -12   2      104.95      157.29     19.91 o 
  -3 -12   2       13.47       11.11      6.77 o 
  -2 -12   2       79.11       86.09      9.95 o 
  -1 -12   2        2.65        5.98      2.90 o 
   0 -12   2       92.65       82.31      6.40 o 
   1 -12   2        3.73        6.80      2.76 o 
   2 -12   2        6.12        4.50      4.84 o 
   3 -12   2       11.64       13.68      3.81 o 
   4 -12   2       13.79       13.13      4.88 o 
   5 -12   2       48.97       26.10      6.63 o 
  -6 -11   2        8.57       13.84      4.57 o 
  -5 -11   2        7.26        6.79      4.71 o 
  -4 -11   2       29.87       37.51      8.03 o 
  -3 -11   2       37.38       33.51      3.98 o 
  -2 -11   2       31.57       42.95      7.16 o 
  -1 -11   2       40.49       47.09      5.81 o 
   0 -11   2       35.24       30.06      5.90 o 
   1 -11   2        2.26       -0.52      4.48 o 
   2 -11   2        0.01        3.81      3.10 o 
   3 -11   2       18.49       15.08      6.23 o 
   4 -11   2      141.63      144.42      9.79 o 
   5 -11   2       48.18       67.01      8.68 o 
   6 -11   2        0.03        1.30      3.54 o 
  -7 -10   2        7.71       12.65      5.66 o 
  -6 -10   2      143.65      123.45     16.00 o 
  -5 -10   2        1.09       10.67      6.83 o 
  -4 -10   2      213.46      186.23     12.50 o 
  -3 -10   2       46.45       31.65      3.64 o 
  -2 -10   2      112.31      121.49      6.31 o 
  -1 -10   2        0.01        3.70      2.98 o 
   0 -10   2      248.89      232.82     11.46 o 
   1 -10   2       91.55       93.82      6.50 o 
   2 -10   2       51.42       49.61      6.68 o 
   3 -10   2      294.99      314.39     13.53 o 
   4 -10   2       23.56       19.89     10.20 o 
   5 -10   2        6.39        7.50      3.43 o 
   6 -10   2       66.65       86.61     19.74 o 
   7 -10   2       94.94       88.91      8.32 o 
  -8  -9   2        8.66        6.58      3.39 o 
  -7  -9   2       14.96       17.51     15.33 o 
  -6  -9   2       84.67       86.27     14.70 o 
  -5  -9   2        0.06        6.71      3.56 o 
  -4  -9   2       78.59       73.23      3.79 o 
  -3  -9   2      177.12      159.69      7.34 o 
  -2  -9   2       88.17       77.61      4.74 o 
  -1  -9   2      263.38      266.83      7.86 o 
   0  -9   2       63.66       48.68      4.17 o 
   1  -9   2       68.55       61.21      4.30 o 
   2  -9   2      244.29      240.18      9.00 o 
   3  -9   2     1162.50     1211.51     22.07 o 
   4  -9   2       50.63       52.59      8.43 o 
   5  -9   2        0.11        4.36      2.35 o 
   6  -9   2       30.34       25.74      3.51 o 
   7  -9   2       11.18       15.24      4.32 o 
   8  -9   2       33.79       29.74      9.92 o 
  -8  -8   2      106.39      143.32     18.93 o 
  -7  -8   2       44.31       44.42      9.79 o 
  -6  -8   2       19.85       18.89      5.95 o 
  -5  -8   2      531.14      531.26     24.33 o 
  -4  -8   2       66.13       62.96      8.75 o 
  -3  -8   2        3.32        5.96      1.15 o 
  -2  -8   2      135.70      128.49      5.83 o 
  -1  -8   2       63.82       58.45      3.76 o 
   0  -8   2       33.49       40.73      3.40 o 
   1  -8   2        9.77       17.43      2.42 o 
   2  -8   2       14.61       11.94      1.79 o 
   3  -8   2        5.21        6.93      2.14 o 
   4  -8   2        9.07        7.56      1.75 o 
   5  -8   2        1.48        4.19      2.29 o 
   6  -8   2       72.08       53.96      6.36 o 
   7  -8   2      251.27      211.10      8.59 o 
   8  -8   2      116.48      128.98     10.13 o 
   9  -8   2        9.89        6.83      3.42 o 
  -9  -7   2      112.17      112.88     14.97 o 
  -8  -7   2       30.65       30.52      8.93 o 
  -7  -7   2      304.72      292.49     23.73 o 
  -6  -7   2       67.22       95.83     12.81 o 
  -5  -7   2        3.63        6.77      8.08 o 
  -4  -7   2       51.05       45.81      3.59 o 
  -3  -7   2      119.48      122.87      4.33 o 
  -2  -7   2      395.67      400.19      8.91 o 
  -1  -7   2     1156.22     1181.53     18.88 o 
   0  -7   2      206.81      190.35      5.57 o 
   1  -7   2        5.98        3.24      2.20 o 
   2  -7   2      291.74      271.49      6.83 o 
   3  -7   2      203.13      211.88      6.43 o 
   4  -7   2        8.24       10.19      1.76 o 
   5  -7   2        0.21        3.66      1.56 o 
   6  -7   2        8.97       17.50      3.10 o 
   7  -7   2       92.90       79.47      5.38 o 
   8  -7   2      122.11      109.55      8.84 o 
   9  -7   2        0.15        0.25      2.82 o 
  -9  -6   2        0.70        5.51      3.72 o 
  -8  -6   2       10.48        6.43      2.68 o 
  -7  -6   2       27.31       32.41      4.29 o 
  -6  -6   2        5.43        4.40      1.27 o 
  -5  -6   2       81.50       84.55      4.88 o 
  -4  -6   2      402.83      423.89      5.89 o 
  -3  -6   2       10.90       15.11      1.56 o 
  -2  -6   2      253.22      263.33      5.49 o 
  -1  -6   2     4449.13     4652.02     22.36 o 
   0  -6   2     3454.63     3612.31     29.86 o 
   1  -6   2       36.44       32.49      2.85 o 
   2  -6   2       40.55       28.21      2.70 o 
   3  -6   2      607.20      643.40     11.53 o 
   4  -6   2       10.52       10.90      1.71 o 
   5  -6   2        2.34        5.02      1.31 o 
   6  -6   2        4.90        4.50      1.43 o 
   7  -6   2      148.41      137.79      6.99 o 
   8  -6   2      103.22      121.80      8.33 o 
   9  -6   2       36.10       38.78      5.97 o 
 -10  -5   2        0.93       -1.80      5.87 o 
  -9  -5   2        1.01        4.14      3.53 o 
  -8  -5   2        5.63        2.57      1.68 o 
  -7  -5   2       11.81        8.58      2.10 o 
  -6  -5   2       34.21       31.77      3.31 o 
  -5  -5   2      163.03      197.53      4.61 o 
  -4  -5   2      182.71      180.26      4.24 o 
  -3  -5   2        2.21        6.06      1.45 o 
  -2  -5   2       60.78       40.33      2.35 o 
  -1  -5   2     1906.46     1687.46     19.28 o 
   0  -5   2     1885.22     2021.29     22.78 o 
   1  -5   2      997.12      983.07     11.76 o 
   2  -5   2      163.38      146.41      4.48 o 
   3  -5   2        5.88       13.59      2.10 o 
   4  -5   2       39.38       37.92      2.52 o 
   5  -5   2      269.86      283.69      6.42 o 
   6  -5   2       69.75       63.25      3.81 o 
   7  -5   2       13.87       17.84      4.98 o 
   8  -5   2        1.13        3.27      1.55 o 
   9  -5   2        1.28        5.05      2.21 o 
  10  -5   2       15.50       15.62      5.51 o 
 -10  -4   2       32.57       20.93      5.78 o 
  -9  -4   2        1.21        0.61      3.80 o 
  -8  -4   2       82.47       63.84      4.44 o 
  -7  -4   2      109.29      102.79      5.16 o 
  -6  -4   2       95.34       91.86      5.06 o 
  -5  -4   2        6.86        5.03      1.45 o 
  -4  -4   2      173.67      185.15      4.29 o 
  -3  -4   2       18.85       26.64      1.98 o 
  -2  -4   2      948.09      923.72     12.69 o 
  -1  -4   2      209.48      219.10      4.43 o 
   0  -4   2      904.83      845.18      9.88 o 
   1  -4   2      621.57      543.78      7.96 o 
   2  -4   2      326.96      298.01      5.45 o 
   3  -4   2        0.06        0.03      1.56 o 
   4  -4   2      344.87      334.52     13.13 o 
   5  -4   2       18.15       31.25      2.36 o 
   6  -4   2       85.04       79.41      3.96 o 
   7  -4   2       75.40       92.88      4.71 o 
   8  -4   2       22.13       25.87      3.57 o 
   9  -4   2        6.03        7.65      2.00 o 
  10  -4   2      242.10      261.71     24.06 o 
 -10  -3   2       62.52       52.90      6.51 o 
  -9  -3   2      179.70      160.20      7.68 o 
  -8  -3   2        0.00        4.05      1.58 o 
  -7  -3   2       67.90       55.53      3.65 o 
  -6  -3   2       10.60       10.42      1.48 o 
  -5  -3   2       30.89       36.66      2.32 o 
  -4  -3   2       48.94       44.43      2.52 o 
  -3  -3   2      853.02      871.99      9.94 o 
  -2  -3   2      806.91      783.00      8.96 o 
  -1  -3   2     1701.84     1653.84     11.14 o 
   0  -3   2     6865.07     6402.04     37.28 o 
   1  -3   2      499.15      411.51      6.19 o 
   2  -3   2       95.41       86.72      2.93 o 
   3  -3   2      596.92      613.55      6.64 o 
   4  -3   2       62.08       45.96      2.38 o 
   5  -3   2      195.88      177.97      4.43 o 
   6  -3   2        0.12        1.69      2.04 o 
   7  -3   2      449.70      508.26     10.69 o 
   8  -3   2       52.97       58.44      4.44 o 
   9  -3   2      100.45      109.37      6.79 o 
  10  -3   2       68.20       65.32      5.86 o 
 -10  -2   2      101.65      113.58      9.55 o 
  -9  -2   2        0.00        6.35      1.99 o 
  -8  -2   2        9.02        2.53      3.04 o 
  -7  -2   2      253.82      272.62      7.60 o 
  -6  -2   2      406.70      412.15      7.48 o 
  -5  -2   2       68.52       82.49      3.55 o 
  -4  -2   2      479.97      587.28      9.86 o 
  -3  -2   2        1.27        0.00      1.18 o 
  -2  -2   2      516.69      492.43      8.79 o 
  -1  -2   2     2702.19     2629.81     14.28 o 
   0  -2   2     3620.08     3402.72     18.78 o 
   2  -2   2    12276.16    11584.38     86.94 o 
   3  -2   2      556.33      576.72      6.86 o 
   4  -2   2        7.83       13.21      1.33 o 
   5  -2   2      622.89      631.49      7.25 o 
   6  -2   2      316.72      333.99      5.92 o 
   7  -2   2     1515.24     1554.82     33.33 o 
   8  -2   2      699.60      711.49     15.12 o 
   9  -2   2      288.85      332.47     17.63 o 
  10  -2   2       20.74       11.25      3.51 o 
 -10  -1   2       17.51       15.31      2.76 o 
  -9  -1   2       40.05       33.06      3.95 o 
  -8  -1   2        8.87        7.48      1.66 o 
  -7  -1   2       72.65       76.50      4.55 o 
  -6  -1   2       41.79       40.62      4.55 o 
  -5  -1   2      109.01      103.74      4.34 o 
  -4  -1   2     1523.63     1547.61     16.07 o 
  -3  -1   2     2344.43     2370.77     19.01 o 
  -2  -1   2      252.34      260.21      5.05 o 
  -1  -1   2     1234.17     1224.15     11.24 o 
   0  -1   2      266.71      217.44      3.24 o 
   1  -1   2      611.93      586.50      6.71 o 
   2  -1   2     6346.60     5789.99     50.76 o 
   3  -1   2      956.40      805.68     15.57 o 
   4  -1   2      401.99      406.70      4.63 o 
   5  -1   2      249.37      252.63      4.78 o 
   6  -1   2      126.15      112.44      3.55 o 
   7  -1   2      116.12       94.43      4.18 o 
   8  -1   2       35.42       27.56      2.75 o 
   9  -1   2      128.31      136.12      6.67 o 
  10  -1   2       66.42       74.46      8.80 o 
  11  -1   2       12.41        6.46      3.26 o 
 -10   0   2       32.11       34.28      5.67 o 
  -9   0   2       31.40       19.16      3.16 o 
  -8   0   2      142.83      121.70      5.71 o 
  -7   0   2      616.84      641.70     16.50 o 
  -6   0   2       15.47       18.21      1.81 o 
  -5   0   2        1.40        1.31      1.18 o 
  -4   0   2     3746.55     3935.96     40.70 o 
  -3   0   2     1913.39     2028.58     13.68 o 
  -2   0   2       56.85       57.91      3.81 o 
  -1   0   2      519.55      483.58      6.17 o 
   0   0   2     1874.43     1812.51     10.52 o 
   1   0   2     6268.68     6038.33     31.33 o 
   2   0   2     1336.51     1167.85     15.42 o 
   3   0   2      520.73      506.52      5.39 o 
   4   0   2      301.88      270.09      3.79 o 
   5   0   2       74.70       68.83      2.74 o 
   6   0   2      106.61       90.86      3.21 o 
   7   0   2       17.81       28.26      3.05 o 
   8   0   2       25.30       38.31      3.05 o 
   9   0   2       18.95       12.48      2.12 o 
  10   0   2        1.93        0.80      3.77 o 
  11   0   2       71.31       68.97     10.32 o 
 -10   1   2       27.69       15.67      3.53 o 
  -9   1   2       77.52       74.93      7.97 o 
  -8   1   2       13.88       12.72      2.81 o 
  -7   1   2       37.92       39.42      3.50 o 
  -6   1   2       65.65       66.11      3.36 o 
  -5   1   2      327.51      344.04      7.77 o 
  -4   1   2      243.70      272.50      5.67 o 
  -3   1   2     1052.60     1119.63     12.27 o 
  -2   1   2      775.06      630.59     14.86 o 
  -1   1   2      298.44      276.72      4.18 o 
   0   1   2    13703.81    13451.13     40.40 o 
   1   1   2      102.09       89.67      2.00 o 
   2   1   2     3788.39     3893.71     22.03 o 
   3   1   2        2.21        3.62      1.80 o 
   4   1   2     3424.56     3544.11     28.93 o 
   5   1   2     1783.04     1937.52     17.72 o 
   6   1   2      606.51      677.06     10.45 o 
   7   1   2        5.79        5.58      1.42 o 
   8   1   2      575.52      553.06      9.18 o 
   9   1   2      103.57       86.52      4.76 o 
  10   1   2        6.68        3.30      1.87 o 
  11   1   2        6.86        5.23      5.20 o 
 -10   2   2        3.39        6.54      4.37 o 
  -9   2   2        1.14       -0.07      5.75 o 
  -8   2   2      140.16      148.94      7.84 o 
  -7   2   2      103.10      105.40      5.17 o 
  -6   2   2        5.66        6.59      1.50 o 
  -5   2   2      382.67      408.74      7.69 o 
  -4   2   2       54.54       79.58      3.73 o 
  -3   2   2        6.47       11.64      1.83 o 
  -2   2   2      507.25      472.21     10.78 o 
  -1   2   2     1242.58     1163.27     11.59 o 
   0   2   2      595.78      559.28      6.61 o 
   1   2   2      611.23      632.26      8.68 o 
   2   2   2     1698.16     1596.43      8.96 o 
   3   2   2     1124.01     1062.16      9.86 o 
   4   2   2     2072.76     2099.72     17.35 o 
   5   2   2      827.23      973.99      9.75 o 
   6   2   2       22.28       22.90      1.93 o 
   7   2   2      177.37      169.17      8.77 o 
   8   2   2      105.77      106.74      4.63 o 
   9   2   2       18.77       12.63      3.49 o 
  10   2   2        0.02        5.29      3.65 o 
 -10   3   2        1.36       -1.74      6.74 o 
  -9   3   2        3.95        5.70      3.56 o 
  -8   3   2       12.99       13.97      2.76 o 
  -7   3   2      404.98      414.74     10.49 o 
  -6   3   2        6.47       10.01      2.74 o 
  -5   3   2      213.32      211.53      6.01 o 
  -4   3   2       19.59       18.64      2.04 o 
  -3   3   2      100.36       89.63      3.74 o 
  -2   3   2     1399.15     1396.99     15.77 o 
  -1   3   2        1.04       -1.92      1.92 o 
   0   3   2     4692.04     4536.76     21.58 o 
   1   3   2     1088.20     1001.80      9.87 o 
   2   3   2      736.02      754.15      7.66 o 
   3   3   2      273.40      240.45      3.27 o 
   4   3   2        0.49        0.53      1.01 o 
   5   3   2       13.65       18.54      2.35 o 
   6   3   2      108.15      110.09      3.60 o 
   7   3   2       20.73       20.90      2.43 o 
   8   3   2       35.94       32.09      2.72 o 
   9   3   2        1.38        2.30      2.43 o 
  10   3   2       25.04       16.81      3.38 o 
 -10   4   2        4.46        4.82      5.95 o 
  -9   4   2      160.12      199.69     12.07 o 
  -8   4   2        0.03       -2.30      2.30 o 
  -7   4   2        8.00        4.16      1.59 o 
  -6   4   2        7.27        7.46      2.06 o 
  -5   4   2      370.39      424.04      8.59 o 
  -4   4   2        3.23        4.33      1.71 o 
  -3   4   2       71.15       74.12      3.63 o 
  -2   4   2     1770.46     1781.74     17.60 o 
  -1   4   2        3.39        8.38      1.81 o 
   0   4   2     1272.96     1251.79     11.77 o 
   1   4   2       12.22       10.43      2.09 o 
   2   4   2      308.55      365.90      6.65 o 
   3   4   2      304.34      287.85      3.22 o 
   4   4   2       54.71       76.83     11.54 o 
   5   4   2      426.60      455.43      8.50 o 
   6   4   2      182.64      187.81      5.37 o 
   7   4   2       16.50       13.43      1.76 o 
   8   4   2      212.94      218.09      5.71 o 
   9   4   2        1.07        1.14      1.39 o 
  10   4   2       50.20       50.47      8.32 o 
 -10   5   2       14.12        7.24      4.99 o 
  -9   5   2       37.24       20.00     16.08 o 
  -8   5   2       18.90       11.80      4.17 o 
  -7   5   2      269.41      236.08     12.40 o 
  -6   5   2        5.22        4.83      1.37 o 
  -5   5   2      292.67      261.94      7.03 o 
  -4   5   2       58.57       64.99      3.94 o 
  -3   5   2       66.80       46.18      3.43 o 
  -2   5   2      666.75      679.73     10.17 o 
  -1   5   2      130.48      178.48      4.71 o 
   0   5   2        0.05        3.08      1.49 o 
   1   5   2      606.63      635.26     10.28 o 
   2   5   2       38.19       56.39      2.30 o 
   3   5   2       62.63       46.10      4.24 o 
   4   5   2      189.91      236.48      8.25 o 
   5   5   2      228.59      223.97     21.10 o 
   6   5   2       74.12       75.34      6.92 o 
   7   5   2       30.28       22.45      3.55 o 
   8   5   2      163.54      127.77      5.92 o 
   9   5   2       32.81       34.16      5.40 o 
  10   5   2       86.44       91.56     11.34 o 
  -9   6   2        0.02        4.85      3.09 o 
  -8   6   2       57.56       67.98      6.79 o 
  -7   6   2        2.36        8.88      4.91 o 
  -6   6   2       11.16        7.12      2.36 o 
  -5   6   2       27.65       28.10      3.59 o 
  -4   6   2       19.75       13.43      2.08 o 
  -3   6   2        1.08        5.56      2.17 o 
  -2   6   2      158.07      165.59      5.18 o 
  -1   6   2        6.93        8.54      2.23 o 
   0   6   2     1077.65     1084.97     13.15 o 
   1   6   2     1136.65     1227.77     13.57 o 
   2   6   2       91.25       70.58      2.70 o 
   3   6   2       13.16        6.90      0.94 o 
   4   6   2       42.11       49.25      5.06 o 
   5   6   2      491.10      543.75     15.75 o 
   6   6   2       20.12       20.10      5.33 o 
   7   6   2      248.65      242.70     10.15 o 
   8   6   2       28.25       37.38      7.62 o 
   9   6   2       10.31        7.62      3.25 o 
  10   6   2        0.00        7.43      4.84 o 
  -9   7   2      208.16      201.61     12.02 o 
  -8   7   2       17.88        8.43      3.88 o 
  -7   7   2      110.76      125.11     10.84 o 
  -6   7   2        4.48       11.74      3.92 o 
  -5   7   2      258.70      263.07      9.78 o 
  -4   7   2        0.23        3.54      1.63 o 
  -3   7   2      475.99      493.43      9.74 o 
  -2   7   2       24.81       17.60      3.25 o 
  -1   7   2     1502.98     1577.06     21.67 o 
   0   7   2       16.08       20.70      2.53 o 
   1   7   2       89.60       88.13      3.98 o 
   2   7   2      346.76      380.88      7.18 o 
   3   7   2       37.25       38.63      2.14 o 
   4   7   2       47.12       49.35      5.90 o 
   5   7   2      128.62      136.38     11.58 o 
   6   7   2      233.90      248.91     20.79 o 
   7   7   2       22.61       15.80      4.08 o 
   8   7   2       49.15       42.19      8.95 o 
   9   7   2        2.68        6.06      3.66 o 
  -8   8   2       97.73       86.82      7.95 o 
  -7   8   2       35.85       34.07      7.05 o 
  -6   8   2      831.32      842.02     28.08 o 
  -5   8   2        4.31        2.86      6.16 o 
  -4   8   2       90.56       82.39      7.07 o 
  -3   8   2      230.40      229.96      7.80 o 
  -2   8   2        0.74        2.24      2.68 o 
  -1   8   2        0.24        3.20      2.84 o 
   0   8   2       28.71       31.14      2.91 o 
   1   8   2       22.20       14.99      2.26 o 
   2   8   2        1.20        3.22      1.57 o 
   3   8   2      136.01      137.55      6.74 o 
   4   8   2       10.60       15.19      4.43 o 
   5   8   2      356.94      371.30     14.39 o 
   6   8   2      406.98      438.99     24.95 o 
   7   8   2       26.70       30.33      7.87 o 
   8   8   2       15.75        8.20      2.83 o 
   9   8   2      121.90      141.93     13.91 o 
  -8   9   2       35.18       19.28      4.89 o 
  -7   9   2       32.02       34.38      6.20 o 
  -6   9   2       12.03        9.17      2.66 o 
  -5   9   2      245.77      264.52     13.73 o 
  -4   9   2       35.53       41.64      6.01 o 
  -3   9   2       21.84       26.26      4.52 o 
  -2   9   2       77.35       62.58      5.04 o 
  -1   9   2      201.05      223.29      8.05 o 
   0   9   2      100.62       85.77      4.90 o 
   1   9   2      743.36      743.28     14.34 o 
   2   9   2        0.85        4.36      2.67 o 
   3   9   2      118.74      116.52      5.29 o 
   4   9   2      779.63      761.15     31.03 o 
   5   9   2        0.15       -1.75      5.49 o 
   6   9   2       42.75       41.72      9.22 o 
   7   9   2      114.25      133.13     15.34 o 
   8   9   2        3.69       13.14      6.58 o 
  -7  10   2       37.37       24.30      6.45 o 
  -6  10   2       37.20       43.62     10.70 o 
  -5  10   2       54.34       58.65     12.41 o 
  -4  10   2        1.14        3.45      2.28 o 
  -3  10   2        3.69        6.54      3.11 o 
  -2  10   2      685.12      653.10     15.68 o 
  -1  10   2      157.06      164.87      7.76 o 
   0  10   2       79.59       70.42      5.46 o 
   1  10   2      422.57      417.72      9.74 o 
   2  10   2        3.81        5.59      3.25 o 
   3  10   2      633.36      593.09     12.71 o 
   4  10   2        1.20       10.52      5.35 o 
   5  10   2        6.31       10.63      3.31 o 
   6  10   2      172.81      223.88     17.52 o 
   7  10   2        0.12        6.92      4.06 o 
  -6  11   2       16.28       28.54      4.59 o 
  -5  11   2       29.87       29.70      8.21 o 
  -4  11   2       50.29       46.93      6.96 o 
  -3  11   2      210.34      230.44     12.80 o 
  -2  11   2      105.89       86.61      7.78 o 
  -1  11   2       20.10       10.52      3.40 o 
   0  11   2       44.32       39.70      4.52 o 
   1  11   2       37.03       33.37      4.52 o 
   2  11   2      492.01      483.96     13.25 o 
   3  11   2      263.27      225.98      8.68 o 
   4  11   2       26.26       22.54      6.80 o 
   5  11   2       45.24       42.40     11.05 o 
   6  11   2       20.51       26.70      8.91 o 
  -5  12   2       29.82       43.89      7.41 o 
  -4  12   2        1.51       11.37      4.89 o 
  -3  12   2       12.42       10.86      3.30 o 
  -2  12   2      196.14      218.39     12.94 o 
  -1  12   2      102.34      108.62      8.93 o 
   0  12   2       40.37       32.22      7.42 o 
   1  12   2      334.19      313.90     11.28 o 
   2  12   2       20.98       29.60      5.99 o 
   3  12   2       30.36       33.38      5.79 o 
   4  12   2        1.33        5.33      4.33 o 
   5  12   2       16.55       18.09      6.81 o 
  -3  13   2        4.74        8.32      3.47 o 
  -2  13   2        1.78        7.85      3.74 o 
  -1  13   2      102.00      128.54     11.06 o 
   0  13   2       16.31       31.67      4.55 o 
   1  13   2       59.03       57.96      7.06 o 
   2  13   2       84.73      106.25     15.33 o 
   3  13   2        3.38        3.49      5.16 o 
   4  13   2       55.99       46.48     11.43 o 
  -2 -13   3        4.50       11.32      7.43 o 
  -1 -13   3      170.52      165.62     21.51 o 
   0 -13   3      212.14      212.35     14.37 o 
   1 -13   3       51.20       54.20      8.38 o 
   2 -13   3       36.51       38.10      7.37 o 
   3 -13   3        0.16        0.91      4.65 o 
  -4 -12   3        0.13        2.72      4.06 o 
  -3 -12   3       25.08       16.43      5.69 o 
  -2 -12   3        6.62        8.12      3.28 o 
  -1 -12   3        8.65        2.89      2.21 o 
   0 -12   3        1.79        2.96      2.81 o 
   1 -12   3       54.14       56.05      6.75 o 
   2 -12   3       46.56       26.32      8.90 o 
   3 -12   3      118.56      117.76     12.02 o 
   4 -12   3       27.84       22.45      7.63 o 
   5 -12   3      156.10      173.02     11.77 o 
  -6 -11   3      138.57      183.55     18.70 o 
  -5 -11   3       12.83       23.52      9.19 o 
  -4 -11   3       27.98       33.09     10.81 o 
  -3 -11   3       11.35       12.03      4.38 o 
  -2 -11   3       33.30       25.86      5.18 o 
  -1 -11   3       50.19       40.98      5.95 o 
   0 -11   3       60.73       51.51      4.78 o 
   1 -11   3      105.81       91.18      7.65 o 
   2 -11   3      310.65      296.83     16.14 o 
   3 -11   3        8.85        7.54      3.39 o 
   4 -11   3        8.24        8.98      2.99 o 
   5 -11   3       68.47       71.44      8.01 o 
   6 -11   3        3.29       -0.42      5.33 o 
  -7 -10   3       53.52       66.10     11.50 o 
  -6 -10   3        1.61       -7.80      7.80 o 
  -5 -10   3       12.09       11.15      7.13 o 
  -4 -10   3      139.38      123.87      6.80 o 
  -3 -10   3      439.74      429.28     12.31 o 
  -2 -10   3       84.74       65.38      5.35 o 
  -1 -10   3        1.04        0.62      1.91 o 
   0 -10   3       48.51       40.86      5.76 o 
   1 -10   3      138.68      136.07      7.57 o 
   2 -10   3      653.65      651.50     26.35 o 
   3 -10   3      119.31      124.42     13.33 o 
   4 -10   3      190.07      188.80     20.07 o 
   5 -10   3       10.84       19.55      6.60 o 
   6 -10   3       26.59       19.41      5.25 o 
   7 -10   3       51.53       56.37     12.52 o 
  -7  -9   3        1.92       -7.62      7.62 o 
  -6  -9   3       41.33       62.16     11.37 o 
  -5  -9   3       52.11       42.73      3.34 o 
  -4  -9   3       67.54       68.92      4.47 o 
  -3  -9   3       13.49       17.49      2.81 o 
  -2  -9   3      582.58      621.60     12.00 o 
  -1  -9   3      643.97      658.18     15.44 o 
   0  -9   3       86.07       90.63      5.22 o 
   1  -9   3      831.40      832.22     16.30 o 
   2  -9   3      366.63      348.27      8.83 o 
   3  -9   3      438.65      434.41     18.71 o 
   4  -9   3        3.19       -1.39      4.20 o 
   5  -9   3       13.80        9.69      2.68 o 
   6  -9   3       18.71       16.24      2.92 o 
   7  -9   3       20.69       15.50      2.97 o 
   8  -9   3       72.18       61.78      6.85 o 
  -8  -8   3        0.07        5.94      6.10 o 
  -7  -8   3      144.95      173.65     16.62 o 
  -6  -8   3        3.10        1.48      0.91 o 
  -5  -8   3       89.54       89.79      5.87 o 
  -4  -8   3      167.49      150.08     10.27 o 
  -3  -8   3       49.60       57.26      4.35 o 
  -2  -8   3      289.06      287.64      7.94 o 
  -1  -8   3       59.89       44.38      3.98 o 
   0  -8   3        0.86        4.88      1.76 o 
   1  -8   3      740.38      719.89     13.06 o 
   2  -8   3      173.61      182.45      6.41 o 
   3  -8   3       29.85       23.09      3.03 o 
   4  -8   3       17.28       14.77      2.61 o 
   5  -8   3        0.06        1.56      0.90 o 
   6  -8   3       63.15       56.01      5.34 o 
   7  -8   3      115.81      119.95      6.97 o 
   8  -8   3        4.13        2.77      3.69 o 
  -8  -7   3        4.79        4.67      6.16 o 
  -7  -7   3       16.12        8.54      2.46 o 
  -6  -7   3      215.13      192.47     27.07 o 
  -5  -7   3      943.35      924.82     15.04 o 
  -4  -7   3      894.58      914.77     17.98 o 
  -3  -7   3      557.57      556.07     10.23 o 
  -2  -7   3      581.02      570.69      8.75 o 
  -1  -7   3        0.34        3.77      1.12 o 
   0  -7   3     1602.43     1688.54     24.65 o 
   1  -7   3       34.06       33.36      3.32 o 
   2  -7   3      333.77      326.99      7.55 o 
   3  -7   3       25.69       24.16      2.54 o 
   4  -7   3       84.34      100.00      5.17 o 
   5  -7   3      186.61      179.81      8.91 o 
   6  -7   3      135.26      140.34      7.26 o 
   7  -7   3      141.11      150.02      7.71 o 
   8  -7   3        4.69        3.01      2.64 o 
   9  -7   3       12.81        9.48      4.86 o 
  -9  -6   3       48.56       64.31     12.99 o 
  -8  -6   3       91.16       95.05      8.69 o 
  -7  -6   3       77.79       63.82      3.68 o 
  -6  -6   3        2.74        0.88      3.02 o 
  -5  -6   3     1073.84     1158.73     18.78 o 
  -4  -6   3      129.99      130.60      4.77 o 
  -3  -6   3      491.20      525.62      7.95 o 
  -2  -6   3      110.08      144.42      7.22 o 
  -1  -6   3       83.75       60.68      3.73 o 
   0  -6   3       35.35       56.71      3.55 o 
   1  -6   3      123.13      146.96      5.61 o 
   2  -6   3        0.50       -2.27      2.27 o 
   3  -6   3      187.50      182.24      5.52 o 
   4  -6   3       20.52       20.73      2.32 o 
   5  -6   3        4.77        4.01      1.32 o 
   6  -6   3      430.20      509.29     15.65 o 
   7  -6   3        8.64        4.06      1.36 o 
   8  -6   3        7.93        5.47      2.41 o 
   9  -6   3        0.42        6.96      2.06 o 
  -9  -5   3       31.57       33.55      8.34 o 
  -8  -5   3        4.28        3.12      1.99 o 
  -7  -5   3        0.53        0.55      2.10 o 
  -6  -5   3      180.68      177.92      8.52 o 
  -5  -5   3      136.97      145.23      8.55 o 
  -4  -5   3       12.69        7.84      1.62 o 
  -3  -5   3      397.31      397.26      6.79 o 
  -2  -5   3     2589.39     2795.18     25.70 o 
  -1  -5   3     1114.64     1099.39     13.13 o 
   0  -5   3      480.42      422.00      8.29 o 
   1  -5   3        6.86        3.73      1.76 o 
   2  -5   3      341.84      314.96      6.81 o 
   3  -5   3      635.81      660.89      8.87 o 
   4  -5   3        5.02        8.27      2.53 o 
   5  -5   3       24.15       28.64      2.39 o 
   6  -5   3       59.73       77.58      4.17 o 
   7  -5   3      445.26      447.40     10.58 o 
   8  -5   3       94.53      113.37      8.36 o 
   9  -5   3       11.64       13.50      6.61 o 
  10  -5   3        2.99        3.85      4.45 o 
 -10  -4   3        0.16        3.37      5.19 o 
  -9  -4   3      109.19      110.72     17.05 o 
  -8  -4   3        0.35        2.76      1.75 o 
  -7  -4   3      379.44      362.12     11.15 o 
  -6  -4   3       38.78       38.69      3.51 o 
  -5  -4   3       23.80       16.37      2.35 o 
  -4  -4   3      343.24      321.21      7.36 o 
  -3  -4   3       75.85       88.14      3.67 o 
  -2  -4   3      359.57      382.30      6.46 o 
  -1  -4   3      315.42      289.91      6.47 o 
   0  -4   3      236.72      211.99      4.87 o 
   1  -4   3       24.84       23.75      2.10 o 
   2  -4   3      867.46      823.92     10.28 o 
   3  -4   3      236.37      221.29      5.15 o 
   4  -4   3      307.50      288.68      5.52 o 
   5  -4   3      167.79      189.70      5.36 o 
   6  -4   3      298.77      254.40      6.25 o 
   7  -4   3      281.71      302.36      7.96 o 
   8  -4   3      119.81      154.24      7.18 o 
   9  -4   3       46.50       43.62      5.68 o 
  10  -4   3      152.34      156.46     17.07 o 
 -10  -3   3       39.44       39.99      6.17 o 
  -9  -3   3       13.93        9.29      2.74 o 
  -8  -3   3      182.76      143.04      9.40 o 
  -7  -3   3      695.05      678.82     14.43 o 
  -6  -3   3      331.73      351.80      8.23 o 
  -5  -3   3      292.60      261.42      6.33 o 
  -4  -3   3     1089.41     1156.90     14.57 o 
  -3  -3   3       59.94       66.75      3.30 o 
  -2  -3   3       96.71       75.29      3.11 o 
  -1  -3   3       63.85       77.10      3.25 o 
   0  -3   3      484.29      502.52      7.21 o 
   1  -3   3       48.89       68.94      2.93 o 
   2  -3   3        7.02        0.68      1.41 o 
   3  -3   3      132.57      148.01      3.50 o 
   4  -3   3       67.93       52.65      2.60 o 
   5  -3   3      108.08      109.23      3.44 o 
   6  -3   3       57.89       56.66      3.80 o 
   7  -3   3        2.41        3.13      1.73 o 
   8  -3   3      379.12      355.32      8.04 o 
   9  -3   3      413.79      421.13     12.55 o 
  10  -3   3       67.90       73.23     12.53 o 
 -10  -2   3        6.54        6.50      2.67 o 
  -9  -2   3       99.64       93.63      8.19 o 
  -8  -2   3      165.74      162.34      7.62 o 
  -7  -2   3      286.88      283.19      7.50 o 
  -6  -2   3        0.24        7.04      2.01 o 
  -5  -2   3     1905.21     2075.55     26.45 o 
  -4  -2   3       29.50       28.79      2.46 o 
  -3  -2   3      339.73      315.24      7.02 o 
  -2  -2   3      109.27       99.69      3.47 o 
  -1  -2   3       78.21       63.63      2.86 o 
   0  -2   3     3536.30     3469.20     17.62 o 
   1  -2   3     7201.51     6829.82     39.57 o 
   2  -2   3     2335.92     2297.00     17.76 o 
   3  -2   3        3.61        1.78      0.83 o 
   4  -2   3     1188.54     1208.27     11.91 o 
   5  -2   3      354.08      393.02      5.09 o 
   6  -2   3      153.78      157.17      3.83 o 
   7  -2   3       35.04       50.13      3.13 o 
   8  -2   3        0.17        4.92      1.40 o 
   9  -2   3      373.13      346.97     12.64 o 
  10  -2   3       12.25       21.67      6.37 o 
 -10  -1   3        9.39        9.52      4.25 o 
  -9  -1   3       41.94       42.34      7.58 o 
  -8  -1   3      558.55      547.93     12.31 o 
  -7  -1   3       37.52       37.81      4.55 o 
  -6  -1   3       51.71       52.27      3.65 o 
  -5  -1   3        3.17        3.39      1.36 o 
  -4  -1   3       39.64       39.95      2.94 o 
  -3  -1   3      952.83      976.45     13.59 o 
  -2  -1   3      163.32      149.06      3.91 o 
  -1  -1   3       28.65       26.63      3.18 o 
   0  -1   3      190.72      185.42      7.21 o 
   1  -1   3     1819.83     1670.61      9.85 o 
   2  -1   3       24.28        6.66      1.20 o 
   3  -1   3      339.84      310.04      7.98 o 
   4  -1   3      108.49      115.09      3.95 o 
   5  -1   3       16.84       13.72      1.28 o 
   6  -1   3      119.06      130.24      3.36 o 
   7  -1   3       18.80       14.29      2.36 o 
   8  -1   3       29.95       25.10      2.21 o 
   9  -1   3      443.14      418.51     21.56 o 
  10  -1   3        0.20        0.69      1.58 o 
  11  -1   3       11.63        5.36      5.87 o 
 -10   0   3        2.93        3.58      8.91 o 
  -9   0   3        1.03        4.81      2.30 o 
  -8   0   3      292.36      286.85      9.21 o 
  -7   0   3      193.25      192.26      7.90 o 
  -6   0   3       45.74       43.12      3.71 o 
  -5   0   3       32.80       18.04      3.96 o 
  -4   0   3       21.40       19.27      3.93 o 
  -3   0   3       11.65        6.85      1.42 o 
  -2   0   3       14.04       12.06      1.89 o 
  -1   0   3      768.07      738.29      8.81 o 
   0   0   3     1338.90     1366.28     16.05 o 
   1   0   3     9112.02     9038.54     41.17 o 
   3   0   3     3838.13     3766.11     27.56 o 
   4   0   3     1429.11     1418.93     14.57 o 
   5   0   3        4.01        6.91      0.86 o 
   6   0   3      217.68      248.61      4.49 o 
   7   0   3        1.85        3.57      0.99 o 
   8   0   3       10.61       12.33      1.57 o 
   9   0   3       62.77       56.78      3.33 o 
  10   0   3        1.79        2.23      1.57 o 
  11   0   3      104.78       95.88     12.18 o 
 -10   1   3        9.97       10.60      2.65 o 
  -9   1   3        0.04        5.12      2.89 o 
  -8   1   3       40.00       41.70      3.92 o 
  -7   1   3       12.49        8.47      2.50 o 
  -6   1   3      267.69      257.27      6.79 o 
  -5   1   3      226.76      248.18      6.21 o 
  -4   1   3      304.13      315.01      6.81 o 
  -3   1   3      140.87      162.70      4.43 o 
  -2   1   3       46.98       44.70      3.47 o 
  -1   1   3      877.00      847.86      9.65 o 
   0   1   3     2126.95     2125.99     15.58 o 
   1   1   3     2747.31     2624.26     13.09 o 
   2   1   3     2829.03     2709.68     15.13 o 
   3   1   3     1174.05     1083.27     18.15 o 
   4   1   3      881.05      889.61      9.91 o 
   5   1   3       40.96       41.68      2.78 o 
   6   1   3      215.81      219.90      4.62 o 
   7   1   3       10.32        8.41      1.33 o 
   8   1   3        0.02        1.35      0.97 o 
   9   1   3       10.02       17.00      2.63 o 
  10   1   3        1.56        2.54      1.20 o 
  11   1   3        0.00       -2.08      4.43 o 
 -10   2   3        5.09        8.15      3.37 o 
  -9   2   3       32.82       23.04     11.23 o 
  -8   2   3       15.38       24.07      5.25 o 
  -7   2   3      301.12      294.97      8.05 o 
  -6   2   3      117.18      116.52      7.02 o 
  -5   2   3     1764.12     1995.05     26.28 o 
  -4   2   3      150.20      163.87      5.41 o 
  -3   2   3      143.06      157.64      5.37 o 
  -2   2   3      333.99      361.47      6.64 o 
  -1   2   3     3768.21     3647.00     31.73 o 
   0   2   3       97.05       89.36      3.24 o 
   1   2   3        4.16        5.43      1.15 o 
   2   2   3      407.89      461.40      5.83 o 
   3   2   3        2.04        4.63      1.12 o 
   4   2   3      102.99       92.16      2.72 o 
   5   2   3      340.55      368.38      5.83 o 
   6   2   3      598.68      672.15      7.88 o 
   7   2   3       34.47       33.73      2.69 o 
   8   2   3       17.69       13.51      1.79 o 
   9   2   3        3.13        3.07      1.04 o 
  10   2   3        0.57        3.41      2.27 o 
 -10   3   3      132.35      151.45     10.43 o 
  -9   3   3      104.33       90.75     11.86 o 
  -8   3   3      153.18      125.57     13.89 o 
  -7   3   3      543.55      502.62     19.25 o 
  -6   3   3        5.30        4.92      1.35 o 
  -5   3   3       16.28       14.07      1.89 o 
  -4   3   3        2.03        4.20      1.55 o 
  -3   3   3      770.00      782.83     15.47 o 
  -2   3   3     1973.09     2057.28     19.41 o 
  -1   3   3      109.28      106.12      3.89 o 
   0   3   3       88.83       55.58      2.74 o 
   1   3   3       20.80       25.47      2.04 o 
   2   3   3      601.63      553.20      5.93 o 
   3   3   3      519.11      555.56      5.98 o 
   4   3   3      153.43      170.39      3.75 o 
   5   3   3        0.23        2.34      1.09 o 
   6   3   3        9.66       11.85      1.54 o 
   7   3   3      215.51      233.55      5.86 o 
   8   3   3       57.30       60.96      3.94 o 
   9   3   3      140.88      133.21      5.00 o 
  10   3   3       19.08       12.35      4.84 o 
 -10   4   3       18.37       10.35      4.05 o 
  -9   4   3      247.47      258.50     12.47 o 
  -8   4   3        4.95        6.24      3.45 o 
  -7   4   3      149.98      151.24     14.70 o 
  -6   4   3       89.36      101.14      5.48 o 
  -5   4   3      174.12      178.94      6.26 o 
  -4   4   3      129.29      127.05      5.24 o 
  -3   4   3      631.68      699.03     11.35 o 
  -2   4   3      126.58      167.15      4.79 o 
  -1   4   3      592.36      542.67      7.42 o 
   0   4   3      289.27      246.66      4.94 o 
   1   4   3      600.93      593.61      8.40 o 
   2   4   3        0.06        2.02      1.16 o 
   3   4   3        6.12        5.37      1.41 o 
   4   4   3      155.67      193.69      3.53 o 
   5   4   3        4.40        2.74      1.39 o 
   6   4   3       39.57       33.68      2.26 o 
   7   4   3      265.03      260.64      5.33 o 
   8   4   3      129.40      123.45      4.96 o 
   9   4   3        0.09        3.24      1.61 o 
  10   4   3       20.92        6.82      2.96 o 
  -9   5   3        0.07        2.85      5.76 o 
  -8   5   3      132.10      161.65     18.71 o 
  -7   5   3       72.16       63.58     11.75 o 
  -6   5   3       59.15       61.99      9.14 o 
  -5   5   3       62.85       62.62      4.00 o 
  -4   5   3      120.19      123.88      5.16 o 
  -3   5   3      676.41      633.68      9.77 o 
  -2   5   3      936.93      926.52     12.69 o 
  -1   5   3       29.55       34.72      2.73 o 
   0   5   3      258.91      260.17      5.54 o 
   1   5   3     1049.24     1143.53     14.07 o 
   2   5   3      345.20      314.75      5.51 o 
   3   5   3       12.69        7.52      2.27 o 
   4   5   3       36.00       43.68      5.20 o 
   5   5   3       15.24       21.14      3.68 o 
   6   5   3        6.26        6.68      1.96 o 
   7   5   3        9.24        8.27      1.62 o 
   8   5   3      192.60      179.94      4.80 o 
   9   5   3        1.39        5.73      2.45 o 
  10   5   3        0.12       -0.10      4.09 o 
  -9   6   3        0.35       13.86      3.67 o 
  -8   6   3       59.44       53.25      7.64 o 
  -7   6   3       90.07       96.39      9.51 o 
  -6   6   3       15.91       12.79      3.27 o 
  -5   6   3       55.55       57.77      4.93 o 
  -4   6   3       18.04       20.68      2.73 o 
  -3   6   3      456.14      420.88      8.71 o 
  -2   6   3      492.74      525.67      8.89 o 
  -1   6   3      288.76      289.57      6.65 o 
   0   6   3     1121.53     1319.32     12.54 o 
   1   6   3      560.51      521.64      7.38 o 
   2   6   3       81.84      102.04      3.24 o 
   3   6   3      427.87      383.89     11.19 o 
   4   6   3      264.01      284.26      9.76 o 
   5   6   3      154.58      157.82      7.93 o 
   6   6   3      222.57      239.33      9.50 o 
   7   6   3      540.91      547.66     21.17 o 
   8   6   3        2.04        2.05      2.05 o 
   9   6   3       20.76        9.19      6.08 o 
  10   6   3       11.07        9.55      3.89 o 
  -9   7   3       20.44       25.36     11.75 o 
  -8   7   3       18.28       21.87      5.54 o 
  -7   7   3      122.35      130.64     10.29 o 
  -6   7   3      126.40      128.85     10.02 o 
  -5   7   3      118.08      120.34      7.91 o 
  -4   7   3       23.89       21.44      3.89 o 
  -3   7   3       14.55       18.65      2.79 o 
  -2   7   3      100.61      110.12      4.94 o 
  -1   7   3       30.26       29.04      2.78 o 
   0   7   3      944.53      965.39     15.23 o 
   1   7   3       42.73       43.38      3.02 o 
   2   7   3        0.48        3.82      1.22 o 
   3   7   3      406.08      421.50      7.53 o 
   4   7   3       17.43       25.10      5.09 o 
   5   7   3       15.24       16.04      2.92 o 
   6   7   3      123.98      132.02      8.55 o 
   7   7   3      318.53      326.69     13.91 o 
   8   7   3       88.44       90.44     11.66 o 
   9   7   3       11.28       22.43      6.17 o 
  -8   8   3       87.56       88.01      9.37 o 
  -7   8   3      120.36      106.45     11.12 o 
  -6   8   3       35.41       24.32      4.79 o 
  -5   8   3       37.12       34.24      5.62 o 
  -4   8   3      229.50      233.99     11.22 o 
  -3   8   3      563.32      571.37     13.30 o 
  -2   8   3        9.14        9.73      2.52 o 
  -1   8   3      185.66      177.79      6.11 o 
   0   8   3       69.32       77.06      4.22 o 
   1   8   3       81.94       91.78      4.35 o 
   2   8   3        2.10        4.77      2.34 o 
   3   8   3       95.53       83.88      3.68 o 
   4   8   3       11.51       10.02      2.73 o 
   5   8   3        4.21        4.96      2.07 o 
   6   8   3      197.41      195.73     15.37 o 
   7   8   3        9.76       16.94      5.89 o 
   8   8   3      160.33      194.09     15.00 o 
   9   8   3       24.91       18.62      5.94 o 
  -7   9   3        3.51       11.05      4.85 o 
  -6   9   3      107.51       89.11      9.43 o 
  -5   9   3        6.68        6.57      3.04 o 
  -4   9   3      103.07      112.97      9.89 o 
  -3   9   3      169.73      154.20     25.63 o 
  -2   9   3      315.61      308.19     10.40 o 
  -1   9   3      601.22      616.84     15.27 o 
   0   9   3      404.08      397.40     10.02 o 
   1   9   3        8.16       11.97      3.33 o 
   2   9   3      462.19      446.02     11.55 o 
   3   9   3      811.28      866.94     11.19 o 
   4   9   3       26.60       27.42      7.95 o 
   5   9   3       56.64       50.01     10.49 o 
   6   9   3       38.12       47.11      7.86 o 
   7   9   3        1.62        3.36      2.76 o 
   8   9   3        4.67        2.06      3.48 o 
  -7  10   3       16.32       10.03      3.00 o 
  -6  10   3      169.91      182.39     13.45 o 
  -5  10   3        0.02        5.52      2.58 o 
  -4  10   3      525.06      504.75     24.54 o 
  -3  10   3      127.20      137.85     23.65 o 
  -2  10   3       55.55       74.03      6.13 o 
  -1  10   3      108.61       98.45      6.30 o 
   0  10   3      131.65      114.76      6.88 o 
   1  10   3       66.24       69.28      4.41 o 
   2  10   3       36.67       38.39      3.49 o 
   3  10   3     1060.62     1081.09     17.10 o 
   4  10   3      425.94      411.43     24.76 o 
   5  10   3      170.48      181.88     15.56 o 
   6  10   3       11.70        7.43      4.38 o 
   7  10   3       20.42       18.16      6.28 o 
  -6  11   3        5.16        7.64      6.54 o 
  -5  11   3        0.57        1.68      3.90 o 
  -4  11   3      123.27      122.55     10.39 o 
  -3  11   3      301.44      314.38     14.74 o 
  -2  11   3      170.05      193.34     14.29 o 
  -1  11   3       12.10        6.90      2.84 o 
   0  11   3      524.66      549.30     15.92 o 
   1  11   3       97.67      103.01      6.67 o 
   2  11   3       56.94       58.73      5.00 o 
   3  11   3       12.80       16.16      2.83 o 
   4  11   3        0.74        8.15      3.55 o 
   5  11   3       12.80       24.59      7.98 o 
   6  11   3       61.64       66.35     11.73 o 
  -5  12   3       86.35       86.26      9.18 o 
  -4  12   3        1.72        0.71      4.16 o 
  -3  12   3       23.42       26.84      5.50 o 
  -2  12   3        0.34        1.89      3.78 o 
  -1  12   3       24.61       33.42      6.91 o 
   0  12   3        0.12        2.22      1.87 o 
   1  12   3        8.37        6.36      2.54 o 
   2  12   3       37.92       33.60      6.76 o 
   3  12   3       33.03       51.91     12.96 o 
   4  12   3        0.56        5.40      6.08 o 
   5  12   3        0.40       15.71      6.62 o 
  -3  13   3      229.83      208.89     12.60 o 
  -2  13   3        6.06        8.08      2.97 o 
  -1  13   3        7.49        8.57      4.52 o 
   0  13   3       15.97       19.34      3.59 o 
   1  13   3       66.72       64.21      7.04 o 
   2  13   3       15.58       16.89      6.13 o 
   3  13   3       18.49       26.74      9.27 o 
  -2 -13   4        0.04       -3.73      7.52 o 
  -1 -13   4        0.22        3.08      3.14 o 
   0 -13   4        4.78        4.91      3.54 o 
   1 -13   4      141.28      132.65      9.83 o 
   2 -13   4        2.13        2.92      4.72 o 
  -4 -12   4      163.61      168.90     18.16 o 
  -3 -12   4        0.74       22.12      6.76 o 
  -2 -12   4       53.50       65.91      6.38 o 
  -1 -12   4        7.76        7.63      3.00 o 
   0 -12   4        4.57        7.66      3.42 o 
   1 -12   4       31.89       37.49      8.17 o 
   2 -12   4        3.00        4.80      3.11 o 
   3 -12   4        0.45        1.65      6.47 o 
   4 -12   4       33.57       15.32      4.09 o 
  -5 -11   4        5.04       11.59      5.82 o 
  -4 -11   4        9.34        6.56      4.67 o 
  -3 -11   4      123.39      116.09      7.91 o 
  -2 -11   4      222.15      183.13     10.29 o 
  -1 -11   4       24.09       12.58      3.20 o 
   0 -11   4      125.23      135.74      8.42 o 
   1 -11   4        1.28        3.06      2.61 o 
   2 -11   4      108.43      107.13      7.77 o 
   3 -11   4       29.20       43.69      6.41 o 
   4 -11   4        6.03        1.04      4.53 o 
   5 -11   4       67.42       82.24      8.07 o 
   6 -11   4       53.39       63.32     15.63 o 
  -6 -10   4       10.73        6.53      6.53 o 
  -5 -10   4       63.29       65.94     16.06 o 
  -4 -10   4      300.32      294.47     12.89 o 
  -3 -10   4        7.05        5.32      4.14 o 
  -2 -10   4        6.50        7.46      1.94 o 
  -1 -10   4      202.02      198.42     15.74 o 
   0 -10   4      388.87      378.55     11.13 o 
   1 -10   4      319.51      320.58     10.96 o 
   2 -10   4      151.35      166.44     10.51 o 
   3 -10   4      379.47      442.62     17.89 o 
   4 -10   4      325.91      372.45     19.99 o 
   5 -10   4       35.95       32.43      5.69 o 
   6 -10   4        7.20        6.49      2.61 o 
   7 -10   4        1.13        5.71      2.92 o 
  -7  -9   4       12.52       11.73      4.57 o 
  -6  -9   4       71.85       81.69     16.21 o 
  -5  -9   4       90.83       72.57      4.48 o 
  -4  -9   4       19.59        9.85      2.03 o 
  -3  -9   4      108.22      107.66      5.98 o 
  -2  -9   4      293.48      280.65      8.78 o 
  -1  -9   4     1032.55     1120.53     17.97 o 
   0  -9   4       20.46       29.61      4.86 o 
   1  -9   4       48.03       44.71      5.00 o 
   2  -9   4      185.83      182.67      7.69 o 
   3  -9   4      105.36      101.34      7.28 o 
   4  -9   4        1.58        3.46      1.33 o 
   5  -9   4      133.97      156.78      8.28 o 
   6  -9   4       16.49       34.78      5.69 o 
   7  -9   4       11.75        6.47      2.87 o 
   8  -9   4       20.27       17.01      3.39 o 
  -8  -8   4       50.70       41.48     10.96 o 
  -7  -8   4       23.23       30.79      9.36 o 
  -6  -8   4        0.77        1.78      1.07 o 
  -5  -8   4        5.43        6.63      1.79 o 
  -4  -8   4        7.24        7.50      1.85 o 
  -3  -8   4      179.94      168.14      8.00 o 
  -2  -8   4      219.06      224.76      7.88 o 
  -1  -8   4      649.42      634.18     16.70 o 
   0  -8   4       35.79       47.14      3.71 o 
   1  -8   4       91.16      104.04      9.03 o 
   2  -8   4      113.46      104.32      5.24 o 
   3  -8   4      405.29      374.41      9.86 o 
   4  -8   4      329.28      332.93      9.47 o 
   5  -8   4      151.77      186.39     10.71 o 
   6  -8   4       67.20       49.87      7.85 o 
   7  -8   4      104.57       96.30     10.98 o 
   8  -8   4      388.14      408.52     32.82 o 
  -8  -7   4       28.37       27.67      8.81 o 
  -7  -7   4       35.90       32.89      5.80 o 
  -6  -7   4        2.75        2.73      3.37 o 
  -5  -7   4     1171.27     1176.61     20.03 o 
  -4  -7   4     1339.50     1414.93     27.59 o 
  -3  -7   4       80.72       68.54      4.13 o 
  -2  -7   4       76.94       79.86      4.34 o 
  -1  -7   4        0.19        4.70      2.66 o 
   0  -7   4       33.06       34.52      3.02 o 
   1  -7   4        0.42        5.37      2.68 o 
   2  -7   4      583.58      633.55     10.23 o 
   3  -7   4        5.74        7.95      2.08 o 
   4  -7   4        8.95        8.44      1.49 o 
   5  -7   4        0.09        2.13      1.76 o 
   6  -7   4       70.93       69.06      5.20 o 
   7  -7   4        9.33        2.86      2.51 o 
   8  -7   4       30.09       18.63      4.46 o 
   9  -7   4       12.11        9.23      3.53 o 
  -9  -6   4        0.50       -2.24      6.67 o 
  -8  -6   4       62.24       66.16      9.67 o 
  -7  -6   4       84.63       68.60      4.23 o 
  -6  -6   4       64.35       60.36      4.90 o 
  -5  -6   4      140.16      109.16      5.94 o 
  -4  -6   4      288.84      286.78      7.91 o 
  -3  -6   4       89.53       90.06      4.32 o 
  -2  -6   4      734.01      744.92     12.68 o 
  -1  -6   4      109.39      113.79      4.97 o 
   0  -6   4       53.01       54.74      3.53 o 
   1  -6   4       38.96       37.71      2.88 o 
   2  -6   4        0.98        3.91      1.51 o 
   3  -6   4       39.47       39.05      2.89 o 
   4  -6   4       47.74       51.79      3.48 o 
   5  -6   4      229.19      218.11      6.66 o 
   6  -6   4      211.36      219.14      6.81 o 
   7  -6   4        2.51       -1.66      1.66 o 
   8  -6   4       28.18       23.92      6.55 o 
   9  -6   4       15.90       16.58      3.52 o 
  -9  -5   4        3.01       -0.94      6.19 o 
  -8  -5   4        4.99        7.44      7.60 o 
  -7  -5   4        8.21        5.74      2.35 o 
  -6  -5   4       59.98       62.29      4.33 o 
  -5  -5   4       47.35       49.39      3.93 o 
  -4  -5   4      113.52      129.78      5.09 o 
  -3  -5   4      472.36      444.33      8.99 o 
  -2  -5   4        1.05        4.92      1.37 o 
  -1  -5   4       66.11       78.11      3.91 o 
   0  -5   4      152.35      173.63      5.51 o 
   1  -5   4        2.54        2.35      1.79 o 
   2  -5   4      292.01      297.52      6.29 o 
   3  -5   4      687.73      644.89     13.09 o 
   4  -5   4        8.42       12.36      1.81 o 
   5  -5   4        7.41        7.23      1.18 o 
   6  -5   4        1.54        7.10      1.25 o 
   7  -5   4       58.62       72.06      4.60 o 
   8  -5   4      125.51      109.22      6.36 o 
   9  -5   4        0.49        5.45      2.45 o 
  10  -5   4       54.15       50.10     14.02 o 
  -9  -4   4        0.20        5.18      5.28 o 
  -8  -4   4        2.13       -1.30      2.79 o 
  -7  -4   4        7.65       -0.79      2.84 o 
  -6  -4   4      384.48      385.29      9.35 o 
  -5  -4   4       79.05       73.08      4.14 o 
  -4  -4   4        0.16        3.98      1.17 o 
  -3  -4   4      279.36      298.04      6.33 o 
  -2  -4   4      136.46      135.39      4.66 o 
  -1  -4   4      110.56      120.51      5.62 o 
   0  -4   4       14.08       23.98      2.07 o 
   1  -4   4     1009.68     1010.87     13.56 o 
   2  -4   4      352.23      360.05      6.55 o 
   3  -4   4     4030.71     4287.83     26.13 o 
   4  -4   4       31.84       17.24      1.86 o 
   5  -4   4       16.84       23.65      2.06 o 
   6  -4   4      119.10      102.38      4.40 o 
   7  -4   4       72.47       61.00      3.89 o 
   8  -4   4      224.03      214.69     10.64 o 
   9  -4   4        2.03        2.49      1.52 o 
  10  -4   4       12.58       15.30      6.23 o 
  -9  -3   4       49.48       46.70      7.24 o 
  -8  -3   4       30.98       32.09      4.34 o 
  -7  -3   4      430.79      447.91     11.87 o 
  -6  -3   4       55.33       49.42      4.03 o 
  -5  -3   4       47.31       53.91      3.76 o 
  -4  -3   4       59.60       55.08      3.41 o 
  -3  -3   4      486.42      473.00      8.27 o 
  -2  -3   4      241.18      240.09      5.74 o 
  -1  -3   4      123.40      105.49      3.77 o 
   0  -3   4     1485.77     1433.14     14.65 o 
   1  -3   4      756.53      786.60     10.25 o 
   2  -3   4     1011.36      973.44     10.90 o 
   3  -3   4        7.45        5.55      1.58 o 
   4  -3   4       62.34       59.55      2.35 o 
   5  -3   4       75.42       83.52      2.80 o 
   6  -3   4       10.69        6.60      1.52 o 
   7  -3   4       28.86       27.50      2.47 o 
   8  -3   4        1.00        1.80      3.86 o 
   9  -3   4      110.71      130.61      9.03 o 
  10  -3   4       14.51        6.03      6.28 o 
 -10  -2   4       15.58        8.16      5.54 o 
  -9  -2   4       11.61        6.96      1.68 o 
  -8  -2   4      113.38      106.29      9.07 o 
  -7  -2   4       23.46       12.83      2.35 o 
  -6  -2   4       26.30       20.83      2.86 o 
  -5  -2   4      845.01      912.83     12.29 o 
  -4  -2   4      138.81      111.01      4.63 o 
  -3  -2   4      613.10      635.88      9.70 o 
  -2  -2   4      680.97      740.72      9.93 o 
  -1  -2   4        2.10        3.27      1.32 o 
   0  -2   4      323.28      341.00      5.67 o 
   1  -2   4      104.74       94.67      3.54 o 
   2  -2   4     2621.35     2497.32     20.58 o 
   3  -2   4     2362.21     2433.62     23.50 o 
   5  -2   4       46.86       53.90      5.41 o 
   6  -2   4      127.89      147.50      3.40 o 
   7  -2   4       21.35       18.53      3.15 o 
   8  -2   4       58.09       76.09      3.52 o 
   9  -2   4       52.31       42.17      2.49 o 
  10  -2   4        0.95        7.81      3.44 o 
 -10  -1   4       17.86       14.44      2.66 o 
  -9  -1   4       45.35       38.73      5.63 o 
  -8  -1   4       23.97       13.68      2.66 o 
  -7  -1   4       52.01       62.31      4.53 o 
  -6  -1   4       50.56       51.69      4.59 o 
  -5  -1   4       81.42       89.01      4.40 o 
  -4  -1   4       57.04       53.61      3.41 o 
  -3  -1   4     2297.13     2521.28     23.94 o 
  -2  -1   4      236.23      225.40      5.79 o 
  -1  -1   4        0.34        1.09      1.08 o 
   0  -1   4        0.02       -0.40      2.07 o 
   1  -1   4     1582.36     1559.65     11.69 o 
   2  -1   4      555.75      517.92      6.07 o 
   3  -1   4      121.86      149.26      6.00 o 
   4  -1   4     2620.34     2687.39     75.17 o 
   5  -1   4      294.09      290.35      9.06 o 
   6  -1   4        2.06        3.36      0.57 o 
   7  -1   4       19.80       14.47      1.42 o 
   8  -1   4      541.34      525.25      8.78 o 
   9  -1   4       23.93       22.95      3.95 o 
  10  -1   4       34.40       61.60     11.25 o 
 -10   0   4        2.46        8.25      6.33 o 
  -9   0   4       32.99       31.50      6.28 o 
  -8   0   4      188.50      183.61     16.39 o 
  -7   0   4       47.96       57.99      4.23 o 
  -6   0   4       80.45       80.01      4.37 o 
  -5   0   4       60.98       76.30      6.11 o 
  -4   0   4       43.05       35.51      2.96 o 
  -3   0   4      356.28      442.24      7.16 o 
  -2   0   4      136.34      117.60      3.99 o 
  -1   0   4      897.29      887.29     10.69 o 
   0   0   4     2248.76     2154.09     26.89 o 
   1   0   4     6278.33     6063.87     26.63 o 
   2   0   4     1014.52      892.92     14.51 o 
   3   0   4      951.38      990.37     16.07 o 
   4   0   4     1066.30     1178.06     32.17 o 
   5   0   4      434.95      463.23     20.32 o 
   6   0   4      409.75      456.04      5.69 o 
   7   0   4       99.58      116.83      4.85 o 
   8   0   4      209.05      221.29      6.21 o 
   9   0   4      104.21      109.32      3.57 o 
  10   0   4        7.83        6.84      4.31 o 
 -10   1   4        4.02        4.66      3.50 o 
  -9   1   4        2.47        6.08      2.79 o 
  -8   1   4        0.40        5.07      2.24 o 
  -7   1   4       27.73       24.71      3.11 o 
  -6   1   4       37.81       33.18      2.89 o 
  -5   1   4        7.52        4.50      1.49 o 
  -4   1   4      192.55      197.68      5.66 o 
  -3   1   4      338.60      324.18      8.41 o 
  -2   1   4       29.79       49.37      3.14 o 
  -1   1   4      562.78      537.22      7.87 o 
   0   1   4     2159.94     2054.41     13.25 o 
   1   1   4      320.37      324.53      5.11 o 
   2   1   4      157.59      137.09      2.88 o 
   3   1   4       58.46       54.63      1.83 o 
   4   1   4      555.23      544.93      9.24 o 
   5   1   4      103.83      111.65      2.58 o 
   6   1   4        0.01        1.62      1.62 o 
   7   1   4        0.37        2.79      0.71 o 
   8   1   4      204.80      189.36      8.50 o 
   9   1   4       41.43       44.71      3.43 o 
  10   1   4       11.63        7.44      2.13 o 
 -10   2   4       94.22       81.12     14.21 o 
  -9   2   4       29.64       30.27      5.40 o 
  -8   2   4      111.66      111.03      9.13 o 
  -7   2   4     1355.39     1374.22     42.92 o 
  -6   2   4      292.13      303.63      8.84 o 
  -5   2   4      134.10      132.78      5.33 o 
  -4   2   4        3.85       12.19      1.95 o 
  -3   2   4     2839.86     3055.94     28.37 o 
  -2   2   4      391.78      374.33      6.54 o 
  -1   2   4      432.37      432.39      7.08 o 
   0   2   4        5.61        4.45      1.44 o 
   1   2   4      329.13      384.79      6.48 o 
   2   2   4       41.67       37.14      2.52 o 
   3   2   4       72.39       39.75      1.93 o 
   4   2   4        1.07        1.24      0.69 o 
   5   2   4      126.70      114.29      3.16 o 
   6   2   4      223.09      228.12      4.48 o 
   7   2   4       61.25       61.66      3.07 o 
   8   2   4        0.48        2.39      1.27 o 
   9   2   4       20.88       12.22      2.75 o 
  10   2   4       21.13        9.29      5.04 o 
 -10   3   4       38.47       28.14      5.66 o 
  -9   3   4       13.30       14.13      4.24 o 
  -8   3   4        0.50        3.51      4.87 o 
  -7   3   4      264.53      276.14     12.42 o 
  -6   3   4      202.48      203.73      7.40 o 
  -5   3   4       61.14       65.32      4.28 o 
  -4   3   4       33.41       21.92      4.01 o 
  -3   3   4      561.54      549.45      9.46 o 
  -2   3   4      175.66      206.75      6.59 o 
  -1   3   4      285.29      316.53      5.95 o 
   0   3   4     2788.17     2766.20     26.87 o 
   1   3   4      791.13      726.03      8.94 o 
   2   3   4      108.32       86.15      3.13 o 
   3   3   4      264.20      264.35      4.90 o 
   4   3   4      131.59      124.30      3.28 o 
   5   3   4       17.51       30.77      2.77 o 
   6   3   4      216.30      216.10      4.82 o 
   7   3   4       14.70       16.23      2.21 o 
   8   3   4        0.30       -1.17      1.33 o 
   9   3   4      114.14      103.27      4.78 o 
  10   3   4       35.45       25.82      6.13 o 
  -9   4   4       53.41       63.59      7.38 o 
  -8   4   4        1.96        2.39      4.22 o 
  -7   4   4       20.28       26.68      4.82 o 
  -6   4   4      429.18      401.38     16.02 o 
  -5   4   4        9.03        8.89      2.57 o 
  -4   4   4       80.60       76.06      4.22 o 
  -3   4   4        6.72        6.43      1.53 o 
  -2   4   4      121.65      123.50      4.64 o 
  -1   4   4      255.75      248.11      5.62 o 
   0   4   4     2576.95     2662.14     23.45 o 
   1   4   4      261.22      257.62      6.24 o 
   2   4   4       72.49       91.84      3.32 o 
   3   4   4      214.89      203.63      4.59 o 
   4   4   4        1.75        4.99      1.72 o 
   5   4   4       73.65       82.00      4.00 o 
   6   4   4      421.42      447.23      7.76 o 
   7   4   4      625.46      638.56     11.99 o 
   8   4   4        5.08        4.90      1.32 o 
   9   4   4        7.47        5.85      1.85 o 
  -9   5   4        1.61       -0.63      4.53 o 
  -8   5   4        8.31        9.84      3.32 o 
  -7   5   4        2.81       -0.37      3.32 o 
  -6   5   4      204.89      202.09     11.40 o 
  -5   5   4       11.21        9.02      2.38 o 
  -4   5   4        0.03        6.20      1.89 o 
  -3   5   4      917.34      923.70     15.43 o 
  -2   5   4      748.37      751.61     12.51 o 
  -1   5   4      651.42      647.94     14.42 o 
   0   5   4      211.15      208.26      5.49 o 
   1   5   4        3.02        6.39      1.44 o 
   2   5   4      162.78      176.76      4.61 o 
   3   5   4      456.49      520.14      6.56 o 
   4   5   4      225.02      207.73      3.98 o 
   5   5   4      160.28      162.18      3.92 o 
   6   5   4       49.87       45.33      2.96 o 
   7   5   4        5.59        3.58      2.33 o 
   8   5   4        4.20        3.14      0.93 o 
   9   5   4       13.00       10.50      3.89 o 
  10   5   4       20.64       20.83      5.23 o 
  -9   6   4       12.73        9.74      4.16 o 
  -8   6   4        4.62        6.52      3.92 o 
  -7   6   4      379.21      378.69     19.90 o 
  -6   6   4       15.00       11.81      2.67 o 
  -5   6   4      922.43      958.44     29.46 o 
  -4   6   4       11.74        7.46      2.74 o 
  -3   6   4      130.78      123.74      5.44 o 
  -2   6   4       73.18       87.33      4.46 o 
  -1   6   4      550.99      639.44      9.88 o 
   0   6   4       67.11       73.68      3.78 o 
   1   6   4     1645.59     1751.79     16.95 o 
   2   6   4     1323.53     1388.22     18.41 o 
   3   6   4       23.12       32.10      2.17 o 
   4   6   4      418.59      408.31      5.10 o 
   5   6   4        5.44       10.39      3.18 o 
   6   6   4      143.38      136.53      8.82 o 
   7   6   4      219.04      210.86     23.02 o 
   8   6   4       46.42       58.75      8.60 o 
   9   6   4       35.15       34.61      6.54 o 
  -8   7   4       29.04       20.18      4.99 o 
  -7   7   4       26.23       24.58      5.17 o 
  -6   7   4       87.57       91.75     19.17 o 
  -5   7   4      350.41      348.08     15.05 o 
  -4   7   4       82.81       80.83      6.43 o 
  -3   7   4      164.48      160.86      8.69 o 
  -2   7   4      594.83      593.55     12.16 o 
  -1   7   4      227.48      250.14      6.72 o 
   0   7   4      660.78      654.94     10.36 o 
   1   7   4      226.72      195.42      5.58 o 
   2   7   4      126.27      123.57      4.25 o 
   3   7   4       81.42       89.90      3.46 o 
   4   7   4       59.13       52.06      2.39 o 
   5   7   4      405.66      434.56     13.21 o 
   6   7   4       54.50       60.86      6.66 o 
   7   7   4      122.58      117.67      7.53 o 
   8   7   4        1.19       -2.76      2.76 o 
   9   7   4       15.67       11.08      4.03 o 
  -8   8   4        9.26        7.22      4.13 o 
  -7   8   4       31.79       43.33      6.67 o 
  -6   8   4      115.22      105.21      9.33 o 
  -5   8   4      133.87      125.15     10.46 o 
  -4   8   4       16.57       36.49      6.03 o 
  -3   8   4        0.06        3.28      3.28 o 
  -2   8   4      140.45      151.32      8.77 o 
  -1   8   4      806.99      805.14     14.51 o 
   0   8   4      507.57      519.58     10.88 o 
   1   8   4       51.96       51.09      3.78 o 
   2   8   4      626.86      625.82     11.57 o 
   3   8   4       26.48       29.90      3.74 o 
   4   8   4      593.41      572.05     22.73 o 
   5   8   4      774.54      805.60     21.57 o 
   6   8   4      593.69      627.12     21.66 o 
   7   8   4        0.01        5.70      4.03 o 
   8   8   4       19.79       22.60      6.09 o 
  -7   9   4        2.33        4.88      3.90 o 
  -6   9   4      295.97      283.73     18.31 o 
  -5   9   4       63.99       66.96      7.90 o 
  -4   9   4       23.22       20.90      5.19 o 
  -3   9   4      620.43      609.99     19.89 o 
  -2   9   4      239.13      216.26      8.50 o 
  -1   9   4     1015.14     1064.55     22.27 o 
   0   9   4       50.14       57.07      5.02 o 
   1   9   4      169.24      168.45      8.82 o 
   2   9   4      477.85      464.26      9.36 o 
   3   9   4      352.24      346.74      8.07 o 
   4   9   4        0.48        3.11      3.21 o 
   5   9   4      214.28      214.36     16.54 o 
   6   9   4       12.95        9.73      3.35 o 
   7   9   4       23.00       17.98      6.53 o 
   8   9   4        1.37        8.50      3.77 o 
  -6  10   4      198.39      215.24     23.28 o 
  -5  10   4        0.78        5.42      4.87 o 
  -4  10   4      185.06      181.71     11.45 o 
  -3  10   4       39.30       33.59      5.77 o 
  -2  10   4        2.08        6.48      3.02 o 
  -1  10   4      551.95      577.87     13.35 o 
   0  10   4       13.38        7.16      3.00 o 
   1  10   4      139.10      154.27      7.70 o 
   2  10   4        1.52        2.97      3.05 o 
   3  10   4       56.98       54.70      6.01 o 
   4  10   4       64.37       74.89     10.76 o 
   5  10   4        4.91        4.05      2.92 o 
   6  10   4       10.49        9.42      4.34 o 
   7  10   4        3.77       10.64      5.05 o 
  -5  11   4        2.92        3.90      2.96 o 
  -4  11   4      189.82      189.39     11.69 o 
  -3  11   4        0.87        6.11      3.68 o 
  -2  11   4      394.60      387.24     16.22 o 
  -1  11   4      654.45      692.53     24.63 o 
   0  11   4        1.20        0.79      3.82 o 
   1  11   4       24.09       23.73      4.02 o 
   2  11   4        2.29        2.45      3.32 o 
   3  11   4       30.27       23.43      2.49 o 
   4  11   4       23.28       29.81      7.77 o 
   5  11   4       91.22       85.77     15.32 o 
   6  11   4       66.62      102.08     12.77 o 
  -4  12   4        8.16        3.68      4.79 o 
  -3  12   4      111.14      117.81     13.23 o 
  -2  12   4       35.58       42.51      7.42 o 
  -1  12   4        0.47        1.64      4.65 o 
   0  12   4        3.13        5.62      3.10 o 
   1  12   4       98.17       95.34     14.42 o 
   2  12   4       86.52      104.12      8.12 o 
   3  12   4        0.47        5.58      4.92 o 
   4  12   4      105.05      104.88     15.44 o 
   5  12   4       17.42       11.09      4.32 o 
  -2  13   4      249.84      285.18     14.10 o 
  -1  13   4        0.00        7.50      3.34 o 
   0  13   4       98.36      106.18      9.13 o 
   1  13   4       49.81       65.96     11.16 o 
   2  13   4        3.66        4.92      6.00 o 
   3  13   4       36.01       24.44      9.57 o 
  -3 -12   5       39.25       38.37      8.83 o 
  -2 -12   5      403.42      401.42     28.95 o 
  -1 -12   5      158.73      144.13     11.82 o 
   0 -12   5       19.84       14.99      4.45 o 
   1 -12   5       11.31       19.28      3.55 o 
   2 -12   5        1.89       11.36     10.56 o 
   3 -12   5      149.76      135.47      9.91 o 
   4 -12   5       37.30       33.87      5.01 o 
  -5 -11   5       51.22       56.08     11.89 o 
  -4 -11   5        4.73        3.71      5.94 o 
  -3 -11   5        9.21        8.18      2.37 o 
  -2 -11   5      122.60      132.46      7.98 o 
  -1 -11   5       11.03        4.92      2.57 o 
   0 -11   5       39.23       37.66      6.91 o 
   1 -11   5        1.06        3.95      4.49 o 
   2 -11   5        9.99        8.98     11.09 o 
   3 -11   5       27.87       34.53      7.51 o 
   4 -11   5       21.56       13.62      6.69 o 
   5 -11   5       66.89       45.61      7.57 o 
  -6 -10   5        3.65        5.30      5.14 o 
  -5 -10   5        0.05        6.37      2.58 o 
  -4 -10   5        1.91        1.22      2.86 o 
  -3 -10   5      162.42      169.49     10.41 o 
  -2 -10   5        3.00        3.50      2.86 o 
  -1 -10   5        1.14        8.15      2.86 o 
   0 -10   5       43.71       45.97      5.52 o 
   1 -10   5      114.64      130.51     14.01 o 
   2 -10   5      169.74      160.06     10.66 o 
   3 -10   5      100.41      104.84      7.36 o 
   4 -10   5       46.06       39.76      6.24 o 
   5 -10   5       41.87       33.03      5.72 o 
   6 -10   5       57.67       68.24      7.61 o 
   7 -10   5       99.65      117.95      9.01 o 
  -7  -9   5       11.96        7.82      4.49 o 
  -6  -9   5        3.48       12.25      6.07 o 
  -5  -9   5       37.23       42.56      9.26 o 
  -4  -9   5       15.87       11.84      2.55 o 
  -3  -9   5       80.12       74.79      9.29 o 
  -2  -9   5      330.53      317.38      9.32 o 
  -1  -9   5      101.01       94.37      8.00 o 
   0  -9   5       10.56       12.99      3.03 o 
   1  -9   5       27.18       29.88      4.28 o 
   2  -9   5      221.57      216.68     15.59 o 
   3  -9   5       53.67       48.12      5.33 o 
   4  -9   5        1.59        3.16      2.43 o 
   5  -9   5      281.97      287.21     10.20 o 
   6  -9   5       62.74       73.65      7.40 o 
   7  -9   5       13.95        8.22      2.54 o 
  -7  -8   5        3.40       -7.13      7.68 o 
  -6  -8   5       82.53       93.46     17.98 o 
  -5  -8   5      252.31      243.65     10.16 o 
  -4  -8   5      135.78      156.27      7.47 o 
  -3  -8   5      123.82      136.68      6.67 o 
  -2  -8   5       81.59       91.48      6.88 o 
  -1  -8   5       41.21       43.76      3.76 o 
   0  -8   5       11.35        9.73      2.46 o 
   1  -8   5        2.94        3.66      2.81 o 
   2  -8   5       24.65       19.81      3.56 o 
   3  -8   5      317.44      323.08     12.60 o 
   4  -8   5       30.31       46.84      4.27 o 
   5  -8   5        6.32        9.09      2.24 o 
   6  -8   5        0.15        2.47      1.91 o 
   7  -8   5       44.93       32.31      5.67 o 
   8  -8   5      235.92      240.82     10.04 o 
  -8  -7   5        4.29        9.89      4.49 o 
  -7  -7   5      129.12      113.29      8.43 o 
  -6  -7   5       52.83       52.75      5.76 o 
  -5  -7   5       84.73       71.90      5.10 o 
  -4  -7   5       79.10       81.64      6.20 o 
  -3  -7   5        2.32        5.53      1.60 o 
  -2  -7   5       19.94       25.57      2.62 o 
  -1  -7   5      140.62      135.03      6.09 o 
   0  -7   5      472.06      460.12     10.47 o 
   1  -7   5       77.92       69.02      4.27 o 
   2  -7   5      160.62      159.23      5.92 o 
   3  -7   5       81.93       74.62      4.52 o 
   4  -7   5        2.32        3.24      1.44 o 
   5  -7   5       36.44       38.81      3.69 o 
   6  -7   5        5.55        9.49      1.87 o 
   7  -7   5       88.91       82.99      5.44 o 
   8  -7   5        0.57        8.62      3.88 o 
   9  -7   5        7.13       10.50      5.48 o 
  -8  -6   5        0.14        5.58      3.55 o 
  -7  -6   5        0.41        3.21      1.84 o 
  -6  -6   5        4.19        3.80      2.22 o 
  -5  -6   5        0.00        3.22      1.71 o 
  -4  -6   5        9.14        9.18      4.15 o 
  -3  -6   5       37.23       28.51      3.20 o 
  -2  -6   5       68.21       69.55      4.23 o 
  -1  -6   5      201.61      190.49      6.04 o 
   0  -6   5      966.89     1039.38     16.60 o 
   1  -6   5     1342.37     1363.33     14.09 o 
   2  -6   5      260.12      260.63      6.84 o 
   3  -6   5        1.72        8.18      1.57 o 
   4  -6   5       29.18       38.10      3.25 o 
   5  -6   5        2.81        5.05      1.81 o 
   6  -6   5        1.47        4.18      1.62 o 
   7  -6   5       31.53       27.92      3.69 o 
   8  -6   5       32.07       27.24      5.42 o 
   9  -6   5        2.55       11.72      4.95 o 
  -9  -5   5       62.28       66.18     11.29 o 
  -8  -5   5        0.06        5.85      2.25 o 
  -7  -5   5       13.08        8.91      2.33 o 
  -6  -5   5      178.40      203.09      8.84 o 
  -5  -5   5      649.53      650.03     12.55 o 
  -4  -5   5       99.38      103.37      5.89 o 
  -3  -5   5        5.33        9.20      2.12 o 
  -2  -5   5      224.17      244.49      6.41 o 
  -1  -5   5      176.03      188.57      5.57 o 
   0  -5   5      257.44      244.89      6.11 o 
   1  -5   5        0.43        3.46      1.40 o 
   2  -5   5      301.39      282.24      6.79 o 
   3  -5   5       70.91       77.65      5.18 o 
   4  -5   5     1217.65     1298.80     12.44 o 
   5  -5   5        6.79        3.84      3.09 o 
   6  -5   5       15.09        9.15      1.90 o 
   7  -5   5      120.29       98.18      4.77 o 
   8  -5   5        1.77        2.14      1.84 o 
   9  -5   5        9.71        6.55      4.23 o 
  -9  -4   5        0.17       11.47      3.29 o 
  -8  -4   5        1.28        7.73      2.54 o 
  -7  -4   5       12.88       17.23      3.03 o 
  -6  -4   5      578.04      585.40     13.98 o 
  -5  -4   5      181.36      177.43      6.48 o 
  -4  -4   5      279.29      298.72      7.12 o 
  -3  -4   5       23.56       25.43      3.60 o 
  -2  -4   5       74.81       97.67      4.50 o 
  -1  -4   5      259.76      232.95      5.91 o 
   0  -4   5        0.36        4.83      1.32 o 
   1  -4   5     1645.49     1552.56     19.15 o 
   2  -4   5     2840.13     2994.68     19.71 o 
   3  -4   5      435.82      460.00      7.19 o 
   4  -4   5      623.85      622.33      7.86 o 
   5  -4   5       10.33        6.44      1.53 o 
   6  -4   5       43.83       48.92      2.65 o 
   7  -4   5       19.85       32.53      2.19 o 
   8  -4   5        2.14        1.64      0.95 o 
   9  -4   5        0.13        6.92      6.65 o 
  10  -4   5       23.53       28.53      6.44 o 
  -9  -3   5        0.37        5.32      2.70 o 
  -8  -3   5        1.78        4.76      2.03 o 
  -7  -3   5      544.74      498.59     14.83 o 
  -6  -3   5       15.23       18.25      2.80 o 
  -5  -3   5       39.79       40.39      3.50 o 
  -4  -3   5       49.02       54.56      4.74 o 
  -3  -3   5       45.41       36.30      3.51 o 
  -2  -3   5      182.10      163.99      5.26 o 
  -1  -3   5      235.90      268.41      6.58 o 
   0  -3   5     1184.55     1222.18     24.48 o 
   1  -3   5       48.38       49.75      2.78 o 
   2  -3   5      677.03      710.53      9.49 o 
   3  -3   5       34.25       37.90      3.13 o 
   4  -3   5        8.15       11.67      1.32 o 
   5  -3   5      236.76      262.64      3.83 o 
   6  -3   5       99.99      108.34      4.99 o 
   7  -3   5        3.69        3.02      3.34 o 
   8  -3   5        1.62        8.43      5.39 o 
   9  -3   5        2.17        7.84      4.29 o 
  10  -3   5      102.11      106.07     12.87 o 
  -9  -2   5        0.01        3.42      4.31 o 
  -8  -2   5       48.81       42.97      4.92 o 
  -7  -2   5      340.23      311.41     13.47 o 
  -6  -2   5      814.15      828.47     19.95 o 
  -5  -2   5       10.17       11.56      2.64 o 
  -4  -2   5       42.21       40.02      3.12 o 
  -3  -2   5      741.61      790.28     11.46 o 
  -2  -2   5       12.27       10.26      1.46 o 
  -1  -2   5       11.93        9.80      1.64 o 
   0  -2   5        0.14        1.55      2.25 o 
   1  -2   5      127.45      108.74      4.28 o 
   2  -2   5       12.13       25.31      2.02 o 
   3  -2   5      222.55      198.80      3.85 o 
   4  -2   5      441.59      435.32     15.89 o 
   5  -2   5      658.29      656.28     14.76 o 
   6  -2   5        1.91        3.59      6.93 o 
   7  -2   5        7.97        7.73      1.66 o 
   8  -2   5      126.17      113.78     13.06 o 
   9  -2   5      133.23      147.38     13.42 o 
  10  -2   5       66.59       60.92     14.07 o 
  -9  -1   5        0.25        7.52      2.95 o 
  -8  -1   5      127.41      144.90     10.07 o 
  -7  -1   5      139.47      124.25      7.57 o 
  -6  -1   5       57.71       72.67      5.88 o 
  -5  -1   5      218.28      252.07      7.07 o 
  -4  -1   5        0.02        4.03      2.30 o 
  -3  -1   5      620.17      733.78     12.17 o 
  -2  -1   5      110.00      109.81      4.24 o 
  -1  -1   5      439.24      427.47      8.05 o 
   0  -1   5     1660.46     1657.55     21.53 o 
   1  -1   5       91.04      102.76      3.25 o 
   2  -1   5      662.54      620.59      6.15 o 
   4  -1   5      130.94      126.11      6.86 o 
   5  -1   5        5.50       11.29      3.18 o 
   6  -1   5      604.20      605.22     14.10 o 
   7  -1   5       26.72       27.37      4.21 o 
   8  -1   5      346.82      365.51     12.78 o 
   9  -1   5        9.71       14.36      3.20 o 
  10  -1   5        1.41       -0.44      5.33 o 
  -9   0   5       46.06       18.72      8.11 o 
  -8   0   5       53.49       48.77      5.68 o 
  -7   0   5       26.27       16.17      3.01 o 
  -6   0   5       34.91       31.42      3.56 o 
  -5   0   5       10.11        8.60      1.51 o 
  -4   0   5      145.25      146.83      5.43 o 
  -3   0   5       50.60       70.52      3.70 o 
  -2   0   5      206.14      210.85      5.52 o 
  -1   0   5     4234.61     4229.88     38.13 o 
   0   0   5      390.78      428.76      6.28 o 
   1   0   5       61.19       45.33      2.66 o 
   2   0   5      351.40      323.42      4.61 o 
   4   0   5      425.06      363.28     18.69 o 
   5   0   5     1098.68     1111.22     23.21 o 
   6   0   5      132.93      122.19      6.89 o 
   7   0   5        3.40        6.13      2.04 o 
   8   0   5        0.04        3.16      2.63 o 
   9   0   5       16.63       18.82      5.52 o 
  10   0   5        7.73        8.39      3.63 o 
  -9   1   5       26.27       23.01      5.13 o 
  -8   1   5       33.64       31.55      8.58 o 
  -7   1   5        3.06       -3.22      3.84 o 
  -6   1   5      361.80      351.92     11.22 o 
  -5   1   5       10.15        7.94      2.02 o 
  -4   1   5      320.12      327.92      8.11 o 
  -3   1   5      391.38      447.71      9.91 o 
  -2   1   5        3.01        3.05      1.72 o 
  -1   1   5     1046.53     1100.29     12.71 o 
   0   1   5     5737.73     5943.66     44.77 o 
   1   1   5      376.68      417.84      5.94 o 
   2   1   5       61.05       62.35      2.39 o 
   3   1   5        2.39        2.10      0.76 o 
   4   1   5     1109.37     1220.72     10.16 o 
   5   1   5       28.17       29.41      4.98 o 
   6   1   5      264.04      270.52     12.98 o 
   7   1   5      198.64      225.42      4.29 o 
   8   1   5       31.72       38.47      3.58 o 
   9   1   5        5.35        2.88      1.21 o 
  10   1   5       85.62       76.30      8.11 o 
  -9   2   5       64.18       82.06      8.65 o 
  -8   2   5      251.51      229.94     12.40 o 
  -7   2   5        8.98        7.63      3.03 o 
  -6   2   5      336.91      312.06      9.18 o 
  -5   2   5      225.00      228.88      7.07 o 
  -4   2   5        8.78        8.10      1.92 o 
  -3   2   5       30.38       36.95      3.40 o 
  -2   2   5      179.05      174.71      5.29 o 
  -1   2   5     1300.32     1331.45     14.76 o 
   0   2   5      272.71      298.53      5.64 o 
   1   2   5     1029.62      999.57     12.68 o 
   2   2   5        0.17        6.29      1.69 o 
   3   2   5      247.93      260.11      5.21 o 
   4   2   5      239.02      225.32      3.92 o 
   5   2   5      100.44      101.11      3.13 o 
   6   2   5        0.40        2.54      0.92 o 
   7   2   5        1.84        3.69      1.20 o 
   8   2   5       67.64       65.17      5.92 o 
   9   2   5       73.90       67.77      3.60 o 
  10   2   5        6.49        4.43      5.21 o 
  -9   3   5        7.24       17.07      5.53 o 
  -8   3   5       41.53       47.83      7.33 o 
  -7   3   5        1.04        4.38      6.08 o 
  -6   3   5       58.90       49.30      5.75 o 
  -5   3   5      311.11      310.04      8.63 o 
  -4   3   5       13.88       15.54      3.05 o 
  -3   3   5      643.77      645.78     14.85 o 
  -2   3   5     1005.07     1039.50     13.72 o 
  -1   3   5      117.43      115.63      4.34 o 
   0   3   5       20.97       23.05      2.07 o 
   1   3   5       94.34       92.42      3.56 o 
   2   3   5       76.85       76.83      3.30 o 
   3   3   5      378.17      371.37      5.95 o 
   4   3   5       97.14      120.95      3.51 o 
   5   3   5       29.23       25.63      1.98 o 
   6   3   5       69.85       63.22      3.15 o 
   7   3   5        0.02        4.27      1.42 o 
   8   3   5       24.02       26.27      2.48 o 
   9   3   5       56.13       46.23      6.03 o 
  -9   4   5       12.81        2.23      5.10 o 
  -8   4   5       16.71       13.41      8.73 o 
  -7   4   5       41.12       30.65      7.59 o 
  -6   4   5        2.33        5.93      3.15 o 
  -5   4   5      164.31      160.95      6.93 o 
  -4   4   5      204.06      221.05      7.93 o 
  -3   4   5       15.04        7.91      2.01 o 
  -2   4   5       53.82       47.66      3.42 o 
  -1   4   5      460.57      515.99      9.28 o 
   0   4   5      405.76      407.43      7.59 o 
   1   4   5     3149.49     3204.95     31.96 o 
   2   4   5     2309.41     2515.09     22.97 o 
   3   4   5      220.82      197.87      5.07 o 
   4   4   5       70.38       73.38      3.21 o 
   5   4   5       32.05       35.05      2.33 o 
   6   4   5       54.66       65.95      3.34 o 
   7   4   5       27.58       30.40      2.60 o 
   8   4   5       38.89       38.27      3.43 o 
   9   4   5      170.55      160.35     11.12 o 
  -9   5   5        9.67        6.34      4.46 o 
  -8   5   5        8.03       15.07      4.21 o 
  -7   5   5      135.45      136.41     15.17 o 
  -6   5   5      111.88       97.08     12.81 o 
  -5   5   5      188.88      194.02      9.16 o 
  -4   5   5       87.10       83.54      5.53 o 
  -3   5   5      342.50      336.55      8.15 o 
  -2   5   5      580.34      558.73     11.29 o 
  -1   5   5     1101.08     1099.20     12.65 o 
   0   5   5      720.45      697.11      9.76 o 
   1   5   5      625.33      602.05      9.58 o 
   2   5   5      128.22      120.90      4.13 o 
   3   5   5      603.14      599.05     11.29 o 
   4   5   5       61.92       56.89      3.98 o 
   5   5   5        0.62        3.21      1.83 o 
   6   5   5       49.18       51.66      2.84 o 
   7   5   5        5.02        5.72      1.14 o 
   8   5   5      100.93      105.90      3.59 o 
   9   5   5       41.69       40.19      7.56 o 
  -8   6   5       13.62        6.44      4.11 o 
  -7   6   5      215.47      215.88     13.37 o 
  -6   6   5       11.53       14.18      4.08 o 
  -5   6   5       44.48       53.79      7.60 o 
  -4   6   5       75.08       75.41      4.96 o 
  -3   6   5       96.96      107.60      5.30 o 
  -2   6   5        1.60        2.42      1.98 o 
  -1   6   5       11.35       16.45      2.85 o 
   0   6   5      162.61      173.25      5.66 o 
   1   6   5      375.27      429.69      8.71 o 
   2   6   5      206.66      183.95      5.46 o 
   3   6   5       35.02       26.48      2.50 o 
   4   6   5      194.44      186.00      5.02 o 
   5   6   5      101.87      105.67      3.98 o 
   6   6   5        8.36        7.66      1.40 o 
   7   6   5       79.79       81.17      4.01 o 
   8   6   5        0.39        3.39      1.86 o 
   9   6   5        1.36       -0.56      4.27 o 
  -8   7   5        1.61        8.75      4.93 o 
  -7   7   5       55.04       57.95      7.23 o 
  -6   7   5       22.49       17.50      8.89 o 
  -5   7   5       14.84       12.14      5.35 o 
  -4   7   5      775.01      802.58     20.62 o 
  -3   7   5       96.59       78.77      5.55 o 
  -2   7   5        7.54        6.06      1.86 o 
  -1   7   5       40.17       35.88      3.30 o 
   0   7   5        0.36        1.76      2.14 o 
   1   7   5      467.22      463.68     10.82 o 
   2   7   5       66.13       58.78      3.66 o 
   3   7   5     1041.25     1073.50     19.41 o 
   4   7   5       59.21       54.03      3.14 o 
   5   7   5      233.55      232.74      6.92 o 
   6   7   5       85.32       79.97      8.70 o 
   7   7   5       31.85       30.31      3.98 o 
   8   7   5      111.80      120.20      9.50 o 
   9   7   5       13.20        7.09      3.65 o 
  -7   8   5       34.65       38.31      5.63 o 
  -6   8   5        9.70        7.68      3.64 o 
  -5   8   5       23.75       12.27      3.89 o 
  -4   8   5     1251.84     1296.21     43.01 o 
  -3   8   5        1.86        8.23      3.25 o 
  -2   8   5      127.90      127.58      7.24 o 
  -1   8   5      386.90      409.80     12.88 o 
   0   8   5        9.36        7.25      1.57 o 
   1   8   5       46.74       43.94      3.96 o 
   2   8   5       29.92       25.51      2.79 o 
   3   8   5       70.56       67.63      3.78 o 
   4   8   5       48.50       43.59      2.76 o 
   5   8   5      297.80      298.79     31.16 o 
   6   8   5       61.61       66.82      7.50 o 
   7   8   5      215.59      199.97     17.03 o 
   8   8   5      227.07      255.50     21.91 o 
  -7   9   5        7.69        9.72      4.46 o 
  -6   9   5       39.56       33.07      7.20 o 
  -5   9   5       64.20       83.61      9.07 o 
  -4   9   5        1.10        1.51     10.37 o 
  -3   9   5      224.24      231.59     13.61 o 
  -2   9   5      531.21      550.24     18.43 o 
  -1   9   5      399.67      377.48     10.71 o 
   0   9   5       36.50       37.62      4.22 o 
   1   9   5       21.25       23.75      3.50 o 
   2   9   5      196.15      199.77      6.59 o 
   3   9   5      102.28      107.37      5.97 o 
   4   9   5       66.30       60.08      5.03 o 
   5   9   5       41.09       49.54      9.49 o 
   6   9   5      276.93      271.63     19.21 o 
   7   9   5       17.26       12.85      3.36 o 
   8   9   5      210.89      246.75     17.58 o 
  -6  10   5        9.72       12.91      4.72 o 
  -5  10   5        1.09        5.97      3.23 o 
  -4  10   5      366.53      349.39     29.08 o 
  -3  10   5       80.55       76.80      7.43 o 
  -2  10   5        1.01        2.55      8.66 o 
  -1  10   5        5.42        7.63      4.88 o 
   0  10   5      786.98      812.51     22.88 o 
   1  10   5      187.08      187.29     14.77 o 
   2  10   5      268.72      259.57      9.13 o 
   3  10   5      161.31      162.29      6.44 o 
   4  10   5      133.58      116.72      9.40 o 
   5  10   5       74.04       61.00     11.93 o 
   6  10   5        5.92        7.97      4.90 o 
   7  10   5        2.06       -2.08      5.43 o 
  -5  11   5       14.09       15.48      4.78 o 
  -4  11   5       35.38       37.24      4.99 o 
  -3  11   5        3.15        8.98      3.53 o 
  -2  11   5      135.64      114.67     10.52 o 
  -1  11   5        1.03        4.73      4.36 o 
   0  11   5      101.99      105.69      7.51 o 
   1  11   5       44.91       56.12      5.09 o 
   2  11   5      103.21       87.78      5.27 o 
   3  11   5        3.43        4.72      3.60 o 
   4  11   5      110.77      135.83     13.91 o 
   5  11   5       69.48       80.78     11.13 o 
   6  11   5        3.62       -0.76      5.70 o 
  -4  12   5        2.05        5.00      4.81 o 
  -3  12   5        0.01        0.14      2.96 o 
  -2  12   5      195.73      189.05     13.67 o 
  -1  12   5      130.97      125.86      9.75 o 
   0  12   5        0.07        4.41      2.01 o 
   1  12   5        9.48        4.73      2.27 o 
   2  12   5        1.92        6.77      3.53 o 
   3  12   5       22.41       15.93      7.31 o 
   4  12   5       82.70       86.23     12.61 o 
   5  12   5       94.94       94.07     13.00 o 
  -1  13   5       51.16       53.03      8.28 o 
   0  13   5        6.79        0.80      4.66 o 
   1  13   5       76.62       85.16      9.15 o 
   2  13   5       42.06       45.75     10.70 o 
  -2 -12   6       25.98       28.19      6.01 o 
  -1 -12   6        5.77        3.98      5.55 o 
   0 -12   6        1.10        4.71      5.23 o 
   1 -12   6        9.95       12.83      4.06 o 
   2 -12   6       11.17        8.48      2.88 o 
   3 -12   6       73.45       56.09      7.32 o 
  -4 -11   6      116.44      135.78     16.74 o 
  -3 -11   6       21.96       30.57      4.65 o 
  -2 -11   6       17.86       16.30      3.59 o 
  -1 -11   6        0.03        8.86      3.87 o 
   0 -11   6       13.80       11.74      3.71 o 
   1 -11   6       72.22       65.19      8.99 o 
   2 -11   6       14.82        8.55      1.87 o 
   3 -11   6        5.72       12.00      4.10 o 
   4 -11   6       42.45       53.26      6.73 o 
   5 -11   6      212.09      245.24     12.80 o 
  -5 -10   6       18.71       14.21      5.54 o 
  -4 -10   6       47.57       49.53      5.46 o 
  -3 -10   6       67.28       52.31      5.27 o 
  -2 -10   6        0.01        5.80      2.71 o 
  -1 -10   6      100.09       96.49      7.47 o 
   0 -10   6        0.67        1.03      3.56 o 
   1 -10   6       85.45       72.07      7.76 o 
   2 -10   6        9.48       10.31      4.29 o 
   3 -10   6      141.42      154.54      9.85 o 
   4 -10   6      166.35      167.34     10.69 o 
   5 -10   6       90.51       89.27     10.33 o 
   6 -10   6       17.95       16.17      3.36 o 
  -6  -9   6       57.05       37.79     11.63 o 
  -5  -9   6      123.90      125.62     14.41 o 
  -4  -9   6        3.28        5.98      2.64 o 
  -3  -9   6        1.75        4.75      2.03 o 
  -2  -9   6      140.28      118.89      7.31 o 
  -1  -9   6        0.63        4.06      2.34 o 
   0  -9   6       56.66       64.80      6.10 o 
   1  -9   6      368.77      384.06     13.81 o 
   2  -9   6       35.80       43.10      5.17 o 
   3  -9   6      942.17      946.16     31.38 o 
   4  -9   6       95.47       90.32      5.82 o 
   5  -9   6       36.00       51.41      6.28 o 
   6  -9   6        0.62       10.24      3.11 o 
   7  -9   6        9.50       12.48      4.73 o 
  -7  -8   6        3.40        6.27      7.83 o 
  -6  -8   6        0.74        2.80      9.23 o 
  -5  -8   6       11.59        4.53      4.42 o 
  -4  -8   6      145.15      138.73      8.07 o 
  -3  -8   6      468.07      469.74     11.39 o 
  -2  -8   6      287.85      279.43     11.71 o 
  -1  -8   6       89.79       87.37      6.12 o 
   0  -8   6       13.82       12.24      2.79 o 
   1  -8   6       39.26       36.74      3.51 o 
   2  -8   6       12.51       15.51      3.64 o 
   3  -8   6      150.85      136.05      8.06 o 
   4  -8   6      315.44      347.16      9.73 o 
   5  -8   6       10.11        9.74      3.21 o 
   6  -8   6       23.82       19.77      3.96 o 
   7  -8   6       28.93       20.92      4.83 o 
   8  -8   6        3.87        9.69      3.84 o 
  -7  -7   6        2.17        8.45      4.50 o 
  -6  -7   6        8.51        5.07      3.04 o 
  -5  -7   6      123.99      118.80      6.02 o 
  -4  -7   6      503.91      482.84     11.47 o 
  -3  -7   6      357.17      332.01     13.06 o 
  -2  -7   6       33.01       39.36      4.16 o 
  -1  -7   6       23.02       25.31      3.89 o 
   0  -7   6        0.50        2.15      1.63 o 
   1  -7   6       62.34       71.25      4.74 o 
   2  -7   6      110.26      113.61      5.89 o 
   3  -7   6      349.85      363.89     12.59 o 
   4  -7   6      190.62      164.65      8.61 o 
   5  -7   6       84.07       85.05      6.74 o 
   6  -7   6       30.24       25.92      3.74 o 
   7  -7   6        2.34        1.17      2.89 o 
   8  -7   6       89.48      106.23     13.83 o 
  -8  -6   6       22.78       22.32      7.32 o 
  -7  -6   6        0.05        0.08      5.19 o 
  -6  -6   6        6.06        6.73      2.00 o 
  -5  -6   6      294.09      271.36      8.70 o 
  -4  -6   6       24.77       22.69      3.67 o 
  -3  -6   6      131.61      132.77      7.06 o 
  -2  -6   6       40.31       45.24      3.93 o 
  -1  -6   6      260.43      274.59      7.55 o 
   0  -6   6      591.67      577.29     10.15 o 
   1  -6   6      269.67      265.56      7.35 o 
   2  -6   6       37.32       32.15      5.43 o 
   3  -6   6       83.80       82.94      4.66 o 
   4  -6   6      508.30      499.63     15.45 o 
   5  -6   6       12.70        8.43      1.86 o 
   6  -6   6      145.39      158.41      6.95 o 
   7  -6   6       22.93       16.63      2.23 o 
   8  -6   6        5.94        6.28      5.73 o 
   9  -6   6       32.57       43.30      7.58 o 
  -8  -5   6        0.03        1.56      7.46 o 
  -7  -5   6        1.60        2.04      2.76 o 
  -6  -5   6      176.14      152.20      8.15 o 
  -5  -5   6      130.95      141.68      7.34 o 
  -4  -5   6       29.55       30.75      3.60 o 
  -3  -5   6      187.86      176.88      6.47 o 
  -2  -5   6        9.93       12.28      2.31 o 
  -1  -5   6       43.27       48.04      3.58 o 
   0  -5   6      183.52      201.14      6.12 o 
   1  -5   6      627.65      679.97     12.28 o 
   2  -5   6       89.54       92.86      4.09 o 
   3  -5   6       22.34       25.78      2.63 o 
   4  -5   6        1.91        4.50      1.47 o 
   5  -5   6       19.05       17.22      2.56 o 
   6  -5   6        4.42       -0.78      1.79 o 
   7  -5   6        8.58       11.20      4.15 o 
   8  -5   6        1.10        8.96      5.49 o 
   9  -5   6        2.80        6.65      5.28 o 
  -9  -4   6       15.26       11.99      3.61 o 
  -8  -4   6       57.93       54.06      8.22 o 
  -7  -4   6        3.62       -1.64      3.46 o 
  -6  -4   6       28.20       20.92      3.99 o 
  -5  -4   6       12.98       15.20      3.18 o 
  -4  -4   6      695.38      703.73     14.56 o 
  -3  -4   6      280.59      288.76      7.54 o 
  -2  -4   6       47.01       43.51      4.33 o 
  -1  -4   6        0.14        4.67      2.55 o 
   0  -4   6      333.50      318.18      6.81 o 
   1  -4   6       16.00       17.04      3.33 o 
   2  -4   6     2576.32     2646.40     39.74 o 
   3  -4   6      758.25      761.86     12.22 o 
   4  -4   6      173.49      197.30      5.63 o 
   5  -4   6       52.28       42.05      2.62 o 
   6  -4   6        0.19        0.92      1.33 o 
   7  -4   6       35.13       46.68      8.65 o 
   8  -4   6       25.19       15.67      5.30 o 
   9  -4   6      104.91      118.63     13.84 o 
  10  -4   6        0.91       11.48      7.08 o 
  -9  -3   6       23.21       16.98      8.12 o 
  -8  -3   6        3.05        6.72      3.20 o 
  -7  -3   6      608.94      578.81     21.14 o 
  -6  -3   6      202.45      194.10      8.77 o 
  -5  -3   6      149.80      151.97      8.42 o 
  -4  -3   6      185.47      187.74      6.99 o 
  -3  -3   6      222.09      249.95      7.02 o 
  -2  -3   6      519.08      520.73     10.92 o 
  -1  -3   6       27.54       27.34      2.78 o 
   0  -3   6      152.57      161.28      5.98 o 
   1  -3   6        3.51        4.10      1.65 o 
   2  -3   6      342.75      344.50      7.61 o 
   3  -3   6       43.10       40.95      3.30 o 
   4  -3   6        5.07        6.20      1.27 o 
   5  -3   6       14.35       18.99      3.57 o 
   6  -3   6        2.94        9.56      3.21 o 
   7  -3   6        8.73       12.72      4.65 o 
   8  -3   6        2.57        1.90      2.96 o 
   9  -3   6      114.13      138.74     13.44 o 
  10  -3   6       49.45       33.36     10.04 o 
  -9  -2   6        9.90       11.80      5.61 o 
  -8  -2   6       46.78       49.11      6.45 o 
  -7  -2   6      223.15      200.24      9.11 o 
  -6  -2   6       53.05       53.95      5.02 o 
  -5  -2   6      110.85      108.23      5.70 o 
  -4  -2   6        5.97        7.08      2.00 o 
  -3  -2   6       10.44       15.22      2.14 o 
  -2  -2   6      519.96      528.03      8.82 o 
  -1  -2   6       47.96       29.54      2.84 o 
   0  -2   6        9.89       10.26      1.92 o 
   1  -2   6      203.87      163.25      4.71 o 
   2  -2   6       64.27       53.17      2.88 o 
   3  -2   6      116.52      124.67      3.25 o 
   4  -2   6        0.69        0.92      1.21 o 
   5  -2   6      143.28      135.58      8.36 o 
   6  -2   6      141.94      144.33      9.31 o 
   7  -2   6      266.30      322.31     34.05 o 
   8  -2   6      192.21      176.07     16.65 o 
   9  -2   6      143.95      158.28     14.84 o 
  10  -2   6        0.65       -1.55      5.56 o 
  -9  -1   6        7.25        6.53      2.74 o 
  -8  -1   6        4.82        1.79      5.48 o 
  -7  -1   6       63.42       79.21      6.27 o 
  -6  -1   6      158.87      128.00      7.91 o 
  -5  -1   6      271.16      255.41      8.28 o 
  -4  -1   6        2.65        3.73      1.69 o 
  -3  -1   6      180.40      175.09      5.95 o 
  -2  -1   6      152.01      162.64      6.07 o 
  -1  -1   6     1526.02     1644.12     20.90 o 
   0  -1   6        5.30        3.79      3.17 o 
   1  -1   6        1.65        4.14      1.43 o 
   2  -1   6      127.16      118.53      3.56 o 
   3  -1   6      810.92      807.93      7.23 o 
   4  -1   6        2.71        7.02      2.24 o 
   5  -1   6      488.23      526.33     13.31 o 
   6  -1   6        0.79        4.79      1.83 o 
   7  -1   6       13.00       18.21      5.27 o 
   8  -1   6        2.59        5.27      4.42 o 
   9  -1   6        6.79       12.04      5.33 o 
  10  -1   6       36.66       43.89     34.67 o 
  -9   0   6       90.44       92.46      8.69 o 
  -8   0   6       33.29       30.61      6.79 o 
  -7   0   6       65.23       68.20      7.18 o 
  -6   0   6      266.17      241.27      8.86 o 
  -5   0   6        4.65        3.39      2.37 o 
  -4   0   6       22.27       12.43      2.37 o 
  -3   0   6     1222.04     1244.40     13.74 o 
  -2   0   6       80.87       51.50      3.33 o 
  -1   0   6      188.59      176.55      5.35 o 
   0   0   6     2119.09     2166.26     20.54 o 
   1   0   6     2203.62     2233.38     20.42 o 
   2   0   6      875.23      952.81     10.94 o 
   3   0   6      244.89      245.54      6.94 o 
   4   0   6      266.42      255.44      8.75 o 
   5   0   6       89.41       81.57      5.80 o 
   6   0   6       47.75       38.64      4.32 o 
   7   0   6      164.45      172.94     25.71 o 
   8   0   6      112.71      112.95     25.48 o 
   9   0   6        0.28        1.23      4.49 o 
  10   0   6       18.24       23.10      6.11 o 
  -9   1   6        4.15        8.23      2.59 o 
  -8   1   6       97.58      108.72     12.56 o 
  -7   1   6      195.04      200.22     22.92 o 
  -6   1   6        5.38        7.08      2.48 o 
  -5   1   6      164.61      171.36      6.77 o 
  -4   1   6        1.62        3.92      1.91 o 
  -3   1   6      699.73      755.39     13.48 o 
  -2   1   6        3.93        6.71      1.74 o 
  -1   1   6     1280.05     1339.03     15.60 o 
   0   1   6      365.41      368.88      7.45 o 
   1   1   6     1224.67     1297.28     13.95 o 
   2   1   6      316.63      305.26      5.73 o 
   3   1   6      113.85      111.82      4.23 o 
   4   1   6     1020.02     1024.48      9.23 o 
   5   1   6      961.06      970.76     16.51 o 
   6   1   6      847.12      950.81     21.55 o 
   7   1   6      142.60      139.99     10.68 o 
   8   1   6       30.07       38.78      5.66 o 
   9   1   6        0.09        6.08      3.19 o 
  10   1   6       73.93       73.66      9.04 o 
  -9   2   6      129.45      132.83     10.54 o 
  -8   2   6        8.70       15.03      8.21 o 
  -7   2   6       82.27       70.50      8.09 o 
  -6   2   6        2.88        6.99      3.39 o 
  -5   2   6      101.72       92.33      5.54 o 
  -4   2   6      140.03      156.54      6.33 o 
  -3   2   6      451.79      488.47     10.36 o 
  -2   2   6       46.46       52.78      3.64 o 
  -1   2   6      979.03     1020.17     13.37 o 
   0   2   6      144.92      129.06      4.47 o 
   1   2   6     1954.33     2069.03     22.53 o 
   2   2   6      407.89      390.23      7.67 o 
   3   2   6      250.73      253.14      4.80 o 
   4   2   6       54.20       62.67      2.92 o 
   5   2   6       66.00       76.75      2.52 o 
   6   2   6       75.35       78.91      2.95 o 
   7   2   6       83.72       86.16      4.13 o 
   8   2   6      197.27      182.36      9.63 o 
   9   2   6       37.58       37.40      5.15 o 
  10   2   6        0.01       -3.57      4.57 o 
  -9   3   6        0.05       -3.74      4.50 o 
  -8   3   6      115.90      121.77      9.73 o 
  -7   3   6      415.15      420.98     21.41 o 
  -6   3   6      242.82      265.30     16.34 o 
  -5   3   6      124.14      126.71      6.91 o 
  -4   3   6      247.39      217.65      7.03 o 
  -3   3   6      732.24      725.36     13.26 o 
  -2   3   6        0.80        7.23      2.19 o 
  -1   3   6     1332.11     1469.64     14.63 o 
   0   3   6      959.24     1032.96     13.25 o 
   1   3   6      434.20      424.45      7.60 o 
   2   3   6      815.91      804.29     10.07 o 
   3   3   6      142.98      128.68      4.05 o 
   4   3   6       22.20       16.61      1.60 o 
   5   3   6       19.46       19.27      2.18 o 
   6   3   6       67.88       66.07      3.14 o 
   7   3   6       24.11       25.79      3.31 o 
   8   3   6       18.94       19.17      2.26 o 
   9   3   6        3.57        8.24      4.12 o 
  -9   4   6        0.36       12.87      2.11 o 
  -8   4   6        0.08        5.84      3.30 o 
  -7   4   6       92.74       93.17     11.80 o 
  -6   4   6        0.73        3.15      3.91 o 
  -5   4   6       30.82       20.14      5.14 o 
  -4   4   6        0.33        4.55      4.43 o 
  -3   4   6       56.68       52.30      3.95 o 
  -2   4   6      639.54      655.14     13.22 o 
  -1   4   6      978.79     1019.95     12.27 o 
   0   4   6     1245.19     1345.69     15.61 o 
   1   4   6       81.08       63.11      3.61 o 
   2   4   6       13.22        7.83      2.57 o 
   3   4   6      401.56      430.40     11.25 o 
   4   4   6        4.70        5.76      1.66 o 
   5   4   6       79.61       81.37      3.81 o 
   6   4   6      161.80      171.38      5.40 o 
   7   4   6       60.04       69.87      3.84 o 
   8   4   6       56.52       56.79      3.47 o 
   9   4   6      258.19      293.49     12.22 o 
  -8   5   6       59.03       49.81      9.01 o 
  -7   5   6       87.75       84.93      8.90 o 
  -6   5   6       10.11       10.99      3.79 o 
  -5   5   6      937.68      956.69     22.72 o 
  -4   5   6        3.03        3.98      3.18 o 
  -3   5   6      199.86      187.27      6.78 o 
  -2   5   6      495.72      487.72      9.71 o 
  -1   5   6      176.59      168.07      5.89 o 
   0   5   6       68.17       59.13      3.81 o 
   1   5   6      110.73      135.21      4.86 o 
   2   5   6      146.78      164.32      4.91 o 
   3   5   6      181.21      163.30      4.93 o 
   4   5   6      622.40      609.85      9.08 o 
   5   5   6      178.57      185.41      5.39 o 
   6   5   6       34.69       41.63      3.90 o 
   7   5   6        4.32        5.66      1.11 o 
   8   5   6       88.25       90.98      4.24 o 
  -8   6   6       24.11       16.81      6.39 o 
  -7   6   6       18.77       24.74      5.18 o 
  -6   6   6        2.79       -4.35      4.35 o 
  -5   6   6      389.83      405.00     15.25 o 
  -4   6   6      101.93      106.52     19.25 o 
  -3   6   6      912.57      938.86     18.45 o 
  -2   6   6      392.41      391.71      9.96 o 
  -1   6   6      341.74      303.49      7.62 o 
   0   6   6       58.35       51.70      4.17 o 
   1   6   6      219.82      219.56      6.16 o 
   2   6   6      231.11      239.98      6.22 o 
   3   6   6       12.82       10.00      1.95 o 
   4   6   6      533.50      526.39     12.80 o 
   5   6   6      122.99      121.14      5.14 o 
   6   6   6      423.84      446.61      8.53 o 
   7   6   6      234.69      238.16     10.26 o 
   8   6   6       29.18       21.37      3.90 o 
  -8   7   6       26.25       30.12      6.39 o 
  -7   7   6        0.02        0.49      4.40 o 
  -6   7   6       22.54       31.07      5.46 o 
  -5   7   6      285.05      249.17     20.67 o 
  -4   7   6       41.39       37.56      7.10 o 
  -3   7   6      167.63      159.16     11.46 o 
  -2   7   6        3.86        5.94      3.10 o 
  -1   7   6        6.19        5.04      1.66 o 
   0   7   6      656.25      671.50     12.87 o 
   1   7   6       38.88       53.28      4.91 o 
   2   7   6      533.64      532.50     10.41 o 
   3   7   6      221.76      218.98      6.55 o 
   4   7   6      216.91      221.35      5.87 o 
   5   7   6        0.19       -0.09      1.00 o 
   6   7   6      464.80      465.90      9.95 o 
   7   7   6       59.64       56.98      6.25 o 
   8   7   6        2.67       -1.31      3.30 o 
  -7   8   6       18.58       17.20      3.54 o 
  -6   8   6       41.14       46.33      7.66 o 
  -5   8   6      306.97      289.57     14.63 o 
  -4   8   6       20.47       28.37      5.33 o 
  -3   8   6        9.72       15.33      4.06 o 
  -2   8   6     1547.50     1570.52     23.56 o 
  -1   8   6      697.34      697.26     19.69 o 
   0   8   6       11.53        9.87      2.48 o 
   1   8   6       71.79       69.54      4.67 o 
   2   8   6       24.86       22.70      3.80 o 
   3   8   6      121.97       95.96      6.02 o 
   4   8   6      267.40      270.08      7.26 o 
   5   8   6       52.28       48.14      4.44 o 
   6   8   6      109.52      106.73      7.58 o 
   7   8   6       18.51       11.30      2.29 o 
   8   8   6        9.79        8.52      3.89 o 
  -6   9   6       11.77        9.04      5.19 o 
  -5   9   6       18.53       16.05      8.24 o 
  -4   9   6        5.54        6.88      3.41 o 
  -3   9   6       22.93       33.95     12.06 o 
  -2   9   6        8.23        2.81      4.88 o 
  -1   9   6       10.01        4.98      3.55 o 
   0   9   6      268.38      253.90     10.95 o 
   1   9   6       75.11       79.37      6.05 o 
   2   9   6       84.87       77.83      5.33 o 
   3   9   6        8.46       10.19      2.13 o 
   4   9   6      425.62      465.50     12.14 o 
   5   9   6       21.87       22.68      2.28 o 
   6   9   6      249.37      248.20     15.94 o 
   7   9   6       29.08       40.33      8.08 o 
  -5  10   6       25.36       24.75      7.02 o 
  -4  10   6        9.68        6.54      3.26 o 
  -3  10   6      148.97      161.72     11.53 o 
  -2  10   6       63.32       66.04      9.42 o 
  -1  10   6      150.15      158.21     18.07 o 
   0  10   6       27.94       34.55      4.61 o 
   1  10   6      200.59      209.37      8.86 o 
   2  10   6       17.02       17.50      3.37 o 
   3  10   6       18.29       15.22      3.03 o 
   4  10   6       97.04       90.62      6.68 o 
   5  10   6      543.32      603.26     25.21 o 
   6  10   6      122.77      126.04     14.93 o 
   7  10   6      218.53      190.87     15.37 o 
  -4  11   6       14.77        7.94      2.84 o 
  -3  11   6       85.81       94.55     18.90 o 
  -2  11   6      157.11      154.99     10.11 o 
  -1  11   6        4.46        6.17      3.14 o 
   0  11   6       34.90       26.85      6.80 o 
   1  11   6        7.81        7.35      2.70 o 
   2  11   6      159.88      163.99      7.98 o 
   3  11   6       61.38       67.62      8.49 o 
   4  11   6       60.47       49.54     10.86 o 
   5  11   6       44.46       29.85      8.63 o 
   6  11   6      133.73      132.60     14.07 o 
  -3  12   6       10.37       21.95      4.49 o 
  -2  12   6       20.34       23.56      4.70 o 
  -1  12   6       34.71       41.84      7.82 o 
   0  12   6        3.11       -1.79      4.36 o 
   1  12   6       24.78       15.42      5.57 o 
   2  12   6       38.11       51.28      6.48 o 
   3  12   6       25.76       27.27      6.85 o 
   4  12   6        4.51        4.27      4.16 o 
   0  13   6       33.34       37.60      7.10 o 
   1  13   6       45.73       58.22      7.90 o 
   0 -12   7        4.22        8.32      3.18 o 
   1 -12   7       12.75        8.57      5.80 o 
  -3 -11   7        6.86        8.28      2.96 o 
  -2 -11   7        0.41        7.00      5.11 o 
  -1 -11   7       29.40       25.63     10.59 o 
   0 -11   7       33.36       29.26      4.91 o 
   1 -11   7        4.67        6.96      3.13 o 
   2 -11   7        1.47        1.35      4.49 o 
   3 -11   7      119.40      107.14      9.48 o 
   4 -11   7        0.22        2.50      6.95 o 
  -4 -10   7       12.66        5.56      5.38 o 
  -3 -10   7        8.87        4.00      2.88 o 
  -2 -10   7        0.18        4.18      2.20 o 
  -1 -10   7       23.47       21.14      4.86 o 
   0 -10   7       40.45       39.80      6.31 o 
   1 -10   7       38.82       36.78      9.74 o 
   2 -10   7      139.91      134.73     10.64 o 
   3 -10   7       37.66       39.92      6.95 o 
   4 -10   7      114.19      116.75      8.00 o 
   5 -10   7      144.42      163.89     12.41 o 
   6 -10   7       22.73       16.47      5.25 o 
  -5  -9   7       20.73       16.41      8.01 o 
  -4  -9   7        5.24        6.09      4.14 o 
  -3  -9   7       17.59       15.74      4.13 o 
  -2  -9   7        2.86        2.81      1.71 o 
  -1  -9   7        5.03        4.46      2.39 o 
   0  -9   7       18.43       18.18      5.13 o 
   1  -9   7      273.04      309.20     27.60 o 
   2  -9   7        1.96        2.91      5.95 o 
   3  -9   7        6.08       10.30      4.04 o 
   4  -9   7      140.01      134.58      8.15 o 
   5  -9   7        1.34        4.16      2.17 o 
   6  -9   7       25.92       33.99      7.14 o 
   7  -9   7        0.00        2.07      3.71 o 
  -6  -8   7       29.28       25.76      5.02 o 
  -5  -8   7       37.71       38.07      7.16 o 
  -4  -8   7        0.56        5.03      2.93 o 
  -3  -8   7       92.26       78.38      5.54 o 
  -2  -8   7        2.04        5.50      4.78 o 
  -1  -8   7        5.36        5.29      3.13 o 
   0  -8   7      253.73      264.31      9.68 o 
   1  -8   7        7.29        6.62      2.19 o 
   2  -8   7       65.04       61.62      7.34 o 
   3  -8   7       96.59      101.74      7.00 o 
   4  -8   7       83.83       85.08      5.35 o 
   5  -8   7       67.13       56.06      4.73 o 
   6  -8   7       86.09       83.65     14.67 o 
   7  -8   7        1.59        5.20      5.41 o 
  -7  -7   7       66.15       78.11     13.20 o 
  -6  -7   7       94.65      121.67     17.21 o 
  -5  -7   7        2.09        3.21      2.60 o 
  -4  -7   7      542.74      548.77     20.35 o 
  -3  -7   7      347.15      359.61     13.34 o 
  -2  -7   7      399.32      387.39     12.17 o 
  -1  -7   7      114.33      112.68      6.35 o 
   0  -7   7       23.71       21.57      2.84 o 
   1  -7   7       31.46       24.00      3.34 o 
   2  -7   7        9.17        8.42      2.24 o 
   3  -7   7      146.52      142.49      7.18 o 
   4  -7   7      201.62      210.35     13.05 o 
   5  -7   7      176.43      147.31      9.02 o 
   6  -7   7        9.10        4.58      1.69 o 
   7  -7   7        9.18       10.65      1.95 o 
   8  -7   7      224.58      238.85     19.27 o 
  -7  -6   7        0.86       -0.16      3.21 o 
  -6  -6   7       19.22       13.06      2.86 o 
  -5  -6   7      175.38      204.67     10.45 o 
  -4  -6   7       35.10       29.89      4.30 o 
  -3  -6   7      152.56      145.10      8.26 o 
  -2  -6   7      275.18      285.87      8.72 o 
  -1  -6   7      272.48      257.42      8.13 o 
   0  -6   7      121.82      134.11      6.25 o 
   1  -6   7        8.24        7.72      2.06 o 
   2  -6   7      299.13      277.41      8.03 o 
   3  -6   7      470.39      468.03     12.08 o 
   4  -6   7      398.05      412.75     13.53 o 
   5  -6   7      138.27      122.66      6.05 o 
   6  -6   7        6.38        4.36      1.63 o 
   7  -6   7        3.72        2.72      1.45 o 
   8  -6   7       45.49       50.83      9.64 o 
   9  -6   7        1.32        9.43      5.07 o 
  -8  -5   7       11.26        9.73      4.35 o 
  -7  -5   7        0.29        3.90      2.98 o 
  -6  -5   7        1.31       -2.71      2.92 o 
  -5  -5   7      232.78      248.00     12.78 o 
  -4  -5   7      328.59      334.54     10.71 o 
  -3  -5   7        4.10        6.46      2.14 o 
  -2  -5   7       62.90       50.96      5.41 o 
  -1  -5   7       13.67       13.33      4.35 o 
   0  -5   7       45.54       52.42      3.75 o 
   1  -5   7        0.11        4.58      1.72 o 
   2  -5   7      138.64      149.58      8.18 o 
   3  -5   7       32.98       35.70      4.93 o 
   4  -5   7      199.15      236.69      7.48 o 
   5  -5   7        7.71        3.41      1.12 o 
   6  -5   7       28.53       32.19      2.69 o 
   7  -5   7       18.17        9.85      4.48 o 
   8  -5   7        0.79       10.04      5.73 o 
   9  -5   7        0.73        2.61      4.27 o 
  -8  -4   7       56.49       73.29      6.62 o 
  -7  -4   7        2.43        4.08      2.73 o 
  -6  -4   7      168.30      155.39     10.34 o 
  -5  -4   7      252.87      271.89      9.81 o 
  -4  -4   7       86.50       92.29      7.97 o 
  -3  -4   7      136.94      132.35      6.34 o 
  -2  -4   7       26.36       19.90      2.40 o 
  -1  -4   7       33.77       37.63      4.66 o 
   0  -4   7      272.82      271.48      7.07 o 
   1  -4   7      267.33      258.21      6.73 o 
   2  -4   7       12.38       14.15      3.25 o 
   3  -4   7       99.27      113.77      5.26 o 
   4  -4   7      324.61      313.26      9.14 o 
   5  -4   7       32.31       37.76      4.57 o 
   6  -4   7        7.82        5.10      2.50 o 
   7  -4   7        6.87       13.67      4.27 o 
   8  -4   7        0.74        2.26      2.93 o 
   9  -4   7      113.62      119.92     15.82 o 
  -8  -3   7       88.34      111.95     10.34 o 
  -7  -3   7        1.75        7.52      3.58 o 
  -6  -3   7      134.74      148.45     11.37 o 
  -5  -3   7      211.10      194.00      8.91 o 
  -4  -3   7      361.86      325.83      9.34 o 
  -3  -3   7       11.98       10.08      1.97 o 
  -2  -3   7      321.84      349.25      8.70 o 
  -1  -3   7     1066.88     1140.38     18.57 o 
   0  -3   7      282.90      285.64      7.44 o 
   1  -3   7      133.48      127.43      4.89 o 
   2  -3   7        0.18        0.29      1.53 o 
   3  -3   7        0.15        3.41      1.10 o 
   4  -3   7        9.63       19.00      1.97 o 
   5  -3   7       28.07       25.45      4.30 o 
   6  -3   7       24.33       39.71      7.72 o 
   7  -3   7       15.02       20.93      7.88 o 
   8  -3   7       41.05       71.51     10.70 o 
   9  -3   7      117.51      115.60     12.91 o 
  10  -3   7        0.02        4.06      4.66 o 
  -8  -2   7       19.15       14.59      4.04 o 
  -7  -2   7       15.25       15.53      4.53 o 
  -6  -2   7        0.58        5.94      2.46 o 
  -5  -2   7      165.02      165.99      9.36 o 
  -4  -2   7      378.65      383.31      9.95 o 
  -3  -2   7     1115.38     1142.60     15.16 o 
  -2  -2   7       15.90       11.47      2.23 o 
  -1  -2   7     1002.57     1025.07     16.36 o 
   0  -2   7       37.87       52.56      3.39 o 
   1  -2   7      562.21      569.15      8.59 o 
   2  -2   7      105.76      102.39      6.93 o 
   3  -2   7        7.00       11.46      1.40 o 
   4  -2   7      189.79      185.86      4.94 o 
   5  -2   7       11.55       12.82      3.62 o 
   6  -2   7      185.04      166.23     16.88 o 
   7  -2   7      212.49      192.96     41.22 o 
   8  -2   7        3.66        1.92      1.89 o 
   9  -2   7        0.24       21.40     10.39 o 
  10  -2   7       26.02       30.20      8.51 o 
  -9  -1   7        0.84       -2.06      4.25 o 
  -8  -1   7        6.75        3.38      2.36 o 
  -7  -1   7        9.28       11.46      3.32 o 
  -6  -1   7       28.58       33.33      4.43 o 
  -5  -1   7        3.16        3.61      2.09 o 
  -4  -1   7       11.88       12.55      2.47 o 
  -3  -1   7      126.03      137.95      5.60 o 
  -2  -1   7      681.80      700.31     13.92 o 
  -1  -1   7      348.65      311.22      7.14 o 
   0  -1   7        2.79        3.16      1.80 o 
   1  -1   7     2294.98     2284.26     25.82 o 
   2  -1   7      427.17      427.69      6.86 o 
   3  -1   7       30.91       30.47      2.21 o 
   4  -1   7      150.17      154.34     18.71 o 
   5  -1   7       31.11       45.79      5.11 o 
   6  -1   7      392.75      365.28     13.81 o 
   7  -1   7      230.95      231.61     16.54 o 
   8  -1   7      264.53      289.61     22.32 o 
   9  -1   7      105.53      113.51     11.67 o 
  10  -1   7       83.73       77.64     13.59 o 
  -9   0   7        7.16       12.09      3.99 o 
  -8   0   7       17.39       23.55      4.74 o 
  -7   0   7       97.41       94.24     10.72 o 
  -6   0   7       18.83       15.51      9.93 o 
  -5   0   7      159.86      157.20      8.53 o 
  -4   0   7      193.28      194.47      7.59 o 
  -3   0   7      236.06      254.06      7.20 o 
  -2   0   7      437.96      493.27     10.38 o 
  -1   0   7      301.16      290.27      7.32 o 
   0   0   7      406.96      440.55      7.72 o 
   1   0   7        0.08        1.95      2.84 o 
   2   0   7      960.31     1063.50     23.79 o 
   3   0   7      360.72      363.12      6.76 o 
   4   0   7      251.01      275.72      4.66 o 
   5   0   7      478.10      534.56     13.43 o 
   6   0   7       37.82       40.86      5.05 o 
   7   0   7      221.42      219.60     14.96 o 
   8   0   7        5.67        4.82      6.11 o 
   9   0   7       42.24       47.35     10.31 o 
  10   0   7       15.57        9.51      5.38 o 
  -9   1   7        6.66        8.44      3.92 o 
  -8   1   7       12.57       17.17      6.41 o 
  -7   1   7        6.26        8.24      4.36 o 
  -6   1   7        5.87       19.91      5.78 o 
  -5   1   7       27.96       28.29     13.34 o 
  -4   1   7      279.56      286.53      8.41 o 
  -3   1   7       68.42       74.21      4.71 o 
  -2   1   7        0.32        3.62      1.36 o 
  -1   1   7      274.33      298.47      7.09 o 
   0   1   7        4.44        3.94      1.64 o 
   1   1   7        2.56       -0.07      3.16 o 
   2   1   7      335.09      361.32      6.55 o 
   3   1   7      578.57      547.49      8.93 o 
   4   1   7      266.76      261.63      4.53 o 
   5   1   7       39.33       40.58      4.17 o 
   6   1   7       12.89       10.21      3.60 o 
   7   1   7      102.70       79.72      7.71 o 
   8   1   7        9.03        9.15      4.39 o 
   9   1   7        2.27        5.17      3.97 o 
  10   1   7       24.09       27.11      7.53 o 
  -9   2   7        1.14        5.57      5.97 o 
  -8   2   7        0.25       13.24      3.84 o 
  -7   2   7        7.44        9.75      2.81 o 
  -6   2   7      623.46      656.15     28.26 o 
  -5   2   7     3087.08     3343.85     42.47 o 
  -4   2   7      190.65      228.74      7.71 o 
  -3   2   7      347.41      336.70      8.26 o 
  -2   2   7      126.57      133.56      6.32 o 
  -1   2   7      475.36      521.46      8.94 o 
   0   2   7      335.23      316.67      6.78 o 
   1   2   7      471.87      439.30      7.70 o 
   2   2   7      494.36      508.63      7.59 o 
   3   2   7      198.31      225.74      6.14 o 
   4   2   7      190.92      203.13      5.08 o 
   5   2   7       39.50       43.80      2.43 o 
   6   2   7       11.75        8.05      2.51 o 
   7   2   7       56.35       46.79      5.26 o 
   8   2   7      249.81      245.19     13.16 o 
   9   2   7        2.16        4.27      2.03 o 
  10   2   7       27.04       22.73      7.36 o 
  -8   3   7      107.03       98.99      9.58 o 
  -7   3   7       67.67       72.74      8.18 o 
  -6   3   7       32.64       28.68      5.17 o 
  -5   3   7       24.53       25.65      6.82 o 
  -4   3   7      136.48      121.88      6.37 o 
  -3   3   7      183.07      187.41      6.90 o 
  -2   3   7       58.88       57.57      4.26 o 
  -1   3   7     1154.19     1195.48     18.07 o 
   0   3   7       99.44       88.25      4.44 o 
   1   3   7       87.54       92.97      4.30 o 
   2   3   7       58.36       56.30      3.33 o 
   3   3   7      371.66      328.17      7.01 o 
   4   3   7       29.85       33.56      2.73 o 
   5   3   7       60.88       64.98      3.15 o 
   6   3   7       20.63       31.01      3.24 o 
   7   3   7      137.57      126.49      6.38 o 
   8   3   7       19.25       14.66      2.60 o 
   9   3   7       35.22       27.37      7.51 o 
  10   3   7        0.08       -0.03      3.81 o 
  -8   4   7        1.16        6.76      3.41 o 
  -7   4   7       65.21       67.00      8.20 o 
  -6   4   7       22.56       35.53      6.49 o 
  -5   4   7      480.79      413.74     15.96 o 
  -4   4   7     1421.79     1468.80     36.26 o 
  -3   4   7      260.35      254.41      8.05 o 
  -2   4   7       24.99       22.80      3.38 o 
  -1   4   7      184.18      185.88      8.09 o 
   0   4   7      267.10      266.19      6.98 o 
   1   4   7       65.96       72.59      3.60 o 
   2   4   7      283.68      248.91      6.21 o 
   3   4   7      283.23      287.67      6.16 o 
   4   4   7       33.26       34.96      2.81 o 
   5   4   7      158.51      160.20      7.75 o 
   6   4   7       17.24       11.10      1.98 o 
   7   4   7        0.01        2.35      0.91 o 
   8   4   7       40.45       32.01      4.65 o 
   9   4   7        3.46        6.85      1.92 o 
  -8   5   7       15.67       17.43      6.41 o 
  -7   5   7       26.47       25.70      5.40 o 
  -6   5   7      107.61      118.29      9.92 o 
  -5   5   7        0.05        6.94      3.36 o 
  -4   5   7      236.44      213.76     11.50 o 
  -3   5   7      631.28      584.47     19.28 o 
  -2   5   7        2.51        3.21      2.01 o 
  -1   5   7      438.52      399.50      8.84 o 
   0   5   7       76.53       76.93      5.39 o 
   1   5   7      305.36      282.13      6.97 o 
   2   5   7       59.57       55.40      3.60 o 
   3   5   7        2.78        6.09      1.53 o 
   4   5   7      108.21      108.19      4.86 o 
   5   5   7      308.83      327.06      6.83 o 
   6   5   7       65.12       61.85      3.92 o 
   7   5   7      106.67       96.10      3.65 o 
   8   5   7        0.00       -0.65      2.57 o 
  -8   6   7        0.23        2.39      4.54 o 
  -7   6   7       12.90       17.02      3.62 o 
  -6   6   7       64.22       46.73      6.28 o 
  -5   6   7        2.47        2.66      5.84 o 
  -4   6   7      139.67      131.48      9.90 o 
  -3   6   7     1310.40     1284.59     26.90 o 
  -2   6   7      150.77      136.87      7.42 o 
  -1   6   7       78.60       72.95      4.52 o 
   0   6   7      177.10      176.46      6.42 o 
   1   6   7       13.87        8.91      1.44 o 
   2   6   7       36.89       49.05      3.98 o 
   3   6   7      831.81      848.02     15.52 o 
   4   6   7      222.87      231.58      6.53 o 
   5   6   7       92.18       92.50      4.75 o 
   6   6   7      869.38      913.37     18.17 o 
   7   6   7      102.40       99.90      5.40 o 
   8   6   7       48.59       44.24      7.78 o 
  -7   7   7       40.56       54.58      7.16 o 
  -6   7   7       21.60       18.96      5.66 o 
  -5   7   7       26.96       22.90      4.77 o 
  -4   7   7        3.21        3.49      4.51 o 
  -3   7   7       51.80       43.28      6.09 o 
  -2   7   7      186.32      194.99     23.04 o 
  -1   7   7      171.09      165.67      8.62 o 
   0   7   7        4.79        6.03      2.21 o 
   1   7   7      537.52      568.03     12.35 o 
   2   7   7        0.01        2.18      2.32 o 
   3   7   7      363.88      342.76      9.06 o 
   4   7   7        0.56        5.21      1.32 o 
   5   7   7      180.67      189.33      7.93 o 
   6   7   7        5.29        6.93      2.54 o 
   7   7   7       20.23       15.38      3.02 o 
   8   7   7        5.50        8.63      3.04 o 
  -6   8   7      123.47      121.97     12.39 o 
  -5   8   7      133.44      135.02     16.40 o 
  -4   8   7        2.45        9.36      4.34 o 
  -3   8   7      504.54      512.68     20.47 o 
  -2   8   7       66.87       70.44      8.04 o 
  -1   8   7      221.07      217.83      9.51 o 
   0   8   7       50.89       49.04      6.69 o 
   1   8   7      175.85      169.27      8.89 o 
   2   8   7       60.46       68.49      4.40 o 
   3   8   7       94.20       94.70      5.21 o 
   4   8   7       36.31       41.43      3.98 o 
   5   8   7       91.42       84.63      4.44 o 
   6   8   7        7.00        2.90      3.88 o 
   7   8   7      213.92      216.84     19.22 o 
   8   8   7      258.67      250.26     14.63 o 
  -6   9   7        0.92        9.50      3.85 o 
  -5   9   7        3.43        4.31     11.34 o 
  -4   9   7        0.17        5.95      2.51 o 
  -3   9   7        1.59       10.97      3.51 o 
  -2   9   7       15.05       13.29      2.80 o 
  -1   9   7      231.06      259.44     13.55 o 
   0   9   7     1172.74     1178.59     19.26 o 
   1   9   7       90.79       87.55      6.03 o 
   2   9   7       10.34        5.39      2.35 o 
   3   9   7        5.63        6.48      1.88 o 
   4   9   7      144.34      151.63      6.03 o 
   5   9   7       94.80       93.74      6.53 o 
   6   9   7       59.03       72.54     12.83 o 
   7   9   7        0.69       -0.12      4.66 o 
  -5  10   7       24.24        9.57     10.08 o 
  -4  10   7      156.70      143.32     12.24 o 
  -3  10   7      237.35      227.04     12.71 o 
  -2  10   7       39.53       46.58      6.23 o 
  -1  10   7       52.85       56.05      6.22 o 
   0  10   7        0.01        4.16      3.72 o 
   1  10   7       34.10       30.00      4.27 o 
   2  10   7       10.98        7.18      3.18 o 
   3  10   7        0.71        0.47      2.12 o 
   4  10   7       17.29       13.71      3.54 o 
   5  10   7        2.89        8.51      4.13 o 
   6  10   7       48.25       50.19     10.63 o 
  -4  11   7       94.66      108.98     10.47 o 
  -3  11   7       38.51       37.70      4.28 o 
  -2  11   7      104.35      107.76     10.28 o 
  -1  11   7       18.08       21.89      6.74 o 
   0  11   7      149.01      125.49     10.06 o 
   1  11   7      604.18      638.02     28.00 o 
   2  11   7       15.39       26.23      5.17 o 
   3  11   7       13.73        7.85      2.68 o 
   4  11   7       46.62       43.90     34.99 o 
   5  11   7        0.28       -4.84      5.57 o 
  -2  12   7       67.99       69.61      8.64 o 
  -1  12   7       55.34       26.87      7.10 o 
   0  12   7       35.20       30.93     12.74 o 
   1  12   7       47.70       39.91     16.77 o 
   2  12   7       83.86       72.36      7.45 o 
   3  12   7       13.14       15.11      6.59 o 
  -2 -11   8        1.65        6.11      4.04 o 
  -1 -11   8       35.81       26.25     17.93 o 
   0 -11   8       11.77        8.42      3.40 o 
   1 -11   8       42.02       46.41      8.03 o 
   2 -11   8       72.99       50.66      8.17 o 
   3 -11   8        1.34        6.87      3.63 o 
  -3 -10   8       56.72       53.88      6.81 o 
  -2 -10   8       37.05       35.18      5.92 o 
  -1 -10   8        1.88        2.87      2.56 o 
   0 -10   8       44.76       37.00      6.94 o 
   1 -10   8       27.40       29.09      5.74 o 
   2 -10   8       12.91        9.16      4.48 o 
   3 -10   8       13.50       14.70      3.93 o 
   4 -10   8       18.07        8.15      3.44 o 
   5 -10   8       27.02       25.68      5.27 o 
  -5  -9   8       12.93        5.57      4.59 o 
  -4  -9   8        7.20        8.37      3.75 o 
  -3  -9   8       45.23       42.82      7.03 o 
  -2  -9   8        8.68        8.01      2.99 o 
  -1  -9   8      256.38      282.81     16.44 o 
   0  -9   8       99.23       99.41      8.80 o 
   1  -9   8      177.93      189.84     11.49 o 
   2  -9   8        6.93        8.10      3.27 o 
   3  -9   8       42.87       49.69      6.94 o 
   4  -9   8       15.25       14.57      2.87 o 
   5  -9   8       92.30       78.88      7.27 o 
   6  -9   8       56.35       64.36     12.00 o 
  -5  -8   8        4.61       11.55      4.15 o 
  -4  -8   8       30.80       16.04      5.13 o 
  -3  -8   8        0.50        6.53      3.84 o 
  -2  -8   8       24.25       16.91      3.80 o 
  -1  -8   8        9.54        4.46      2.57 o 
   0  -8   8      171.61      165.97     10.38 o 
   1  -8   8       15.82       16.66      4.06 o 
   2  -8   8       70.17       66.87      6.29 o 
   3  -8   8      205.13      206.95     10.03 o 
   4  -8   8      191.97      157.22     12.03 o 
   5  -8   8        0.16        3.78      3.97 o 
   6  -8   8      108.00      108.41      7.87 o 
   7  -8   8       18.70       15.43      6.63 o 
  -6  -7   8        7.34        6.48      6.02 o 
  -5  -7   8        5.79        7.19     40.89 o 
  -4  -7   8      243.63      233.92     11.50 o 
  -3  -7   8        6.34        4.91      2.50 o 
  -2  -7   8       92.62       93.66      7.08 o 
  -1  -7   8       44.46       34.89      4.20 o 
   0  -7   8        5.15        6.48      1.68 o 
   1  -7   8        0.77        7.04      3.03 o 
   2  -7   8        5.38        8.12      2.43 o 
   3  -7   8      181.42      208.33     10.85 o 
   4  -7   8        0.18        4.52      1.86 o 
   5  -7   8       14.98       14.08      2.37 o 
   6  -7   8       73.90       55.83     13.04 o 
   7  -7   8        0.04       -5.62      6.49 o 
   8  -7   8        4.85        7.48      5.81 o 
  -7  -6   8       35.42       34.09      8.93 o 
  -6  -6   8       15.48       16.58      5.54 o 
  -5  -6   8        0.37        4.50      2.40 o 
  -4  -6   8      796.03      810.73     45.98 o 
  -3  -6   8       24.65       19.43      6.46 o 
  -2  -6   8      180.46      181.92      9.04 o 
  -1  -6   8      277.04      273.50      8.14 o 
   0  -6   8      309.35      304.34      8.47 o 
   1  -6   8        2.99        5.14      1.66 o 
   2  -6   8        2.16        9.45      3.50 o 
   3  -6   8      727.61      741.66     15.85 o 
   4  -6   8      414.03      379.36      9.29 o 
   5  -6   8      146.67      160.17      6.64 o 
   6  -6   8        3.04        3.33      1.05 o 
   7  -6   8        0.03        4.12      3.66 o 
   8  -6   8        0.39        7.87      4.11 o 
  -7  -5   8       24.49       24.38      5.47 o 
  -6  -5   8       60.35       53.35      7.72 o 
  -5  -5   8       36.29       29.15      4.65 o 
  -4  -5   8        0.30        0.80      2.47 o 
  -3  -5   8      118.50      123.52      7.50 o 
  -2  -5   8      185.78      185.78      7.63 o 
  -1  -5   8       68.40       57.76      4.69 o 
   0  -5   8        0.01        2.58      2.69 o 
   1  -5   8      484.71      477.45     11.39 o 
   2  -5   8       67.02       68.25      5.78 o 
   3  -5   8      117.75      111.45      8.10 o 
   4  -5   8        7.48       10.50      3.20 o 
   5  -5   8       37.78       45.79      3.86 o 
   6  -5   8       55.76       52.49      3.11 o 
   7  -5   8        2.15       18.94      8.43 o 
   8  -5   8       12.78       -2.37      6.70 o 
   9  -5   8        8.29        5.20      6.48 o 
  -8  -4   8        2.47        0.31      5.32 o 
  -7  -4   8       27.97       15.10      6.75 o 
  -6  -4   8      156.19      165.89     11.32 o 
  -5  -4   8      308.34      300.20     11.46 o 
  -4  -4   8      328.34      325.15     16.00 o 
  -3  -4   8        4.30        5.90      1.71 o 
  -2  -4   8      845.49      842.07     16.95 o 
  -1  -4   8       51.72       44.18      3.98 o 
   0  -4   8        8.99       10.21      2.53 o 
   1  -4   8       10.21       10.81      2.20 o 
   2  -4   8      106.13      117.32      5.58 o 
   3  -4   8        1.45        6.76      1.84 o 
   4  -4   8      161.36      178.26      5.93 o 
   5  -4   8        1.23        4.23      1.10 o 
   6  -4   8        3.73        5.45      5.35 o 
   7  -4   8       11.63       13.26      4.14 o 
   8  -4   8        6.58        9.69      3.85 o 
   9  -4   8       34.05       46.79     10.37 o 
  -8  -3   8        0.41        2.46      3.76 o 
  -7  -3   8       71.11       69.51     16.62 o 
  -6  -3   8        8.12       14.99      4.13 o 
  -5  -3   8       23.74       14.62      2.72 o 
  -4  -3   8       13.07       15.81      2.95 o 
  -3  -3   8       29.18       22.61      3.01 o 
  -2  -3   8        3.16        4.91      2.72 o 
  -1  -3   8      163.95      153.03      6.27 o 
   0  -3   8      527.95      543.21     16.50 o 
   1  -3   8       27.61       19.66      2.83 o 
   2  -3   8      230.68      237.42      6.02 o 
   3  -3   8       85.26       72.52      3.93 o 
   4  -3   8       23.18       20.09      2.20 o 
   5  -3   8      153.67      149.48     14.51 o 
   6  -3   8       18.44       17.97      7.84 o 
   7  -3   8        0.11       -2.25      4.56 o 
   8  -3   8        1.44        6.34      3.91 o 
   9  -3   8        5.14        5.97      3.77 o 
  -8  -2   8        1.57       10.00      2.40 o 
  -7  -2   8        0.13        2.33      5.89 o 
  -6  -2   8      245.03      252.83     16.11 o 
  -5  -2   8        0.01        1.93      2.76 o 
  -4  -2   8        3.82        7.79      2.80 o 
  -3  -2   8       64.98       62.21      6.15 o 
  -2  -2   8      259.66      300.35      8.36 o 
  -1  -2   8      246.92      265.76      7.63 o 
   0  -2   8     1082.22     1120.77     13.68 o 
   1  -2   8      189.77      190.29      5.74 o 
   2  -2   8       14.74       13.89      2.75 o 
   3  -2   8       50.53       60.01      3.25 o 
   4  -2   8       10.62        7.67      3.71 o 
   5  -2   8      357.82      354.40     14.41 o 
   6  -2   8      454.67      490.49     23.29 o 
   7  -2   8       26.93       33.33      8.63 o 
   8  -2   8        5.44        8.47      4.47 o 
   9  -2   8      271.12      336.55     28.28 o 
  -8  -1   8       36.60       28.08      9.45 o 
  -7  -1   8       14.45        6.91      8.45 o 
  -6  -1   8      131.22      115.86      8.73 o 
  -5  -1   8     1195.35     1318.39     31.91 o 
  -4  -1   8      122.34      124.88      8.53 o 
  -3  -1   8      947.09      975.12     17.42 o 
  -2  -1   8        3.57        6.17      1.73 o 
  -1  -1   8       39.07       30.55      3.56 o 
   0  -1   8      261.36      268.48      7.10 o 
   1  -1   8        2.69        2.82      2.72 o 
   2  -1   8        3.08        3.61      1.37 o 
   3  -1   8      195.51      195.27      4.77 o 
   4  -1   8       83.73       73.39      3.00 o 
   5  -1   8        2.55        8.17      2.16 o 
   6  -1   8        3.68       12.13      3.07 o 
   7  -1   8        0.57       -1.71      4.59 o 
   8  -1   8      186.71      157.08     13.71 o 
   9  -1   8      163.38      161.11     16.54 o 
  -8   0   8      136.82      172.58     18.41 o 
  -7   0   8      247.31      264.88     15.26 o 
  -6   0   8      245.85      265.80     16.62 o 
  -5   0   8       40.08       42.01      8.69 o 
  -4   0   8      209.25      199.16      9.34 o 
  -3   0   8      187.24      193.59      7.46 o 
  -2   0   8       85.25       87.08      5.69 o 
  -1   0   8       28.56       34.40      3.36 o 
   0   0   8       63.72       86.22      4.24 o 
   1   0   8      510.29      516.02     10.25 o 
   2   0   8       76.76       73.39      3.64 o 
   3   0   8       33.45       33.55      2.81 o 
   4   0   8        0.10        1.78      0.79 o 
   5   0   8       14.92        7.33      3.92 o 
   6   0   8      196.71      153.18     10.38 o 
   7   0   8      386.20      368.82     14.92 o 
   8   0   8        0.01        2.23      3.00 o 
   9   0   8        0.46       -1.55      4.22 o 
  10   0   8       90.67       79.77     11.98 o 
  -8   1   8       33.64       40.46      8.12 o 
  -7   1   8       28.29       26.26      6.27 o 
  -6   1   8       14.39        5.05      3.51 o 
  -5   1   8      138.23      154.58     10.33 o 
  -4   1   8      442.99      442.46     13.70 o 
  -3   1   8       12.73       10.50      2.39 o 
  -2   1   8      421.70      415.16      9.07 o 
  -1   1   8      297.76      281.14      7.37 o 
   0   1   8       21.28       27.47      2.49 o 
   1   1   8     2257.06     2348.98     29.61 o 
   2   1   8     2285.11     2376.35     39.27 o 
   3   1   8      234.80      223.20      5.37 o 
   4   1   8       12.35       10.67      1.45 o 
   5   1   8      135.61      161.45     11.88 o 
   6   1   8       86.06       87.80      7.25 o 
   7   1   8       25.08       16.03      4.54 o 
   8   1   8       45.21       30.63      6.62 o 
   9   1   8       39.04       41.50     10.88 o 
  10   1   8        4.34        5.10      4.37 o 
  -8   2   8        1.80        4.02      3.49 o 
  -7   2   8       30.03       34.39      6.28 o 
  -6   2   8        0.47       11.65      4.31 o 
  -5   2   8       13.18       10.40      2.85 o 
  -4   2   8        4.02        6.92      2.74 o 
  -3   2   8      849.15      809.44     15.27 o 
  -2   2   8     1542.95     1571.93     23.78 o 
  -1   2   8        1.25        4.73      1.43 o 
   0   2   8       18.11       19.98      2.82 o 
   1   2   8      610.68      680.41     12.10 o 
   2   2   8      341.31      350.88      7.34 o 
   3   2   8      523.55      500.82      7.78 o 
   4   2   8       27.41       27.43      2.81 o 
   5   2   8        6.46        5.71      1.11 o 
   6   2   8        2.72        0.72      2.66 o 
   7   2   8       49.48       74.92      9.31 o 
   8   2   8       87.50       74.57      5.70 o 
   9   2   8       52.28       62.48      8.69 o 
  -8   3   8        2.83       12.85      6.60 o 
  -7   3   8      231.73      259.93     13.43 o 
  -6   3   8      139.21      138.81     18.74 o 
  -5   3   8       12.42       12.87      3.62 o 
  -4   3   8      749.20      746.78     20.08 o 
  -3   3   8      142.64      122.50      6.80 o 
  -2   3   8       14.92       14.90      2.65 o 
  -1   3   8        0.17        7.07      2.05 o 
   0   3   8      139.35      156.05      5.76 o 
   1   3   8      567.77      536.55      9.30 o 
   2   3   8       24.63       31.04      3.16 o 
   3   3   8      335.25      322.09      6.50 o 
   4   3   8       68.53       70.28      3.53 o 
   5   3   8      160.14      163.07      6.66 o 
   6   3   8       12.96        6.28      1.06 o 
   7   3   8       20.59       18.97      2.21 o 
   8   3   8       13.47        8.33      2.79 o 
   9   3   8       21.39        9.65      3.20 o 
  -8   4   8       49.48       62.18      8.83 o 
  -7   4   8       77.24       60.02      9.46 o 
  -6   4   8       18.23       14.97      4.80 o 
  -5   4   8       15.31       20.15      4.95 o 
  -4   4   8       41.12       26.21      9.27 o 
  -3   4   8      233.99      260.59     16.73 o 
  -2   4   8       16.93       20.73      4.05 o 
  -1   4   8        7.05       10.94      2.39 o 
   0   4   8       34.40       26.97      3.09 o 
   1   4   8       28.38       25.97      3.31 o 
   2   4   8      169.96      151.00      6.42 o 
   3   4   8      143.38      120.32      5.07 o 
   4   4   8       99.54      110.83      4.97 o 
   5   4   8      713.14      736.39     10.42 o 
   6   4   8        1.28        4.07      1.58 o 
   7   4   8       25.06       31.30      3.27 o 
   8   4   8        4.93        9.40      3.92 o 
  -7   5   8        0.87        2.45      4.18 o 
  -6   5   8        5.95        6.92      4.16 o 
  -5   5   8       22.09       14.04      5.00 o 
  -4   5   8       34.91       37.36      4.88 o 
  -3   5   8      360.36      343.81     13.99 o 
  -2   5   8      115.44      115.93      6.60 o 
  -1   5   8      173.90      188.43      7.54 o 
   0   5   8      203.00      186.28      6.79 o 
   1   5   8      213.86      230.62      7.18 o 
   2   5   8       70.55       67.12      4.72 o 
   3   5   8       53.19       53.74      5.40 o 
   4   5   8      522.39      529.09     10.98 o 
   5   5   8       58.05       61.50      4.02 o 
   6   5   8      524.67      572.90     12.67 o 
   7   5   8      108.20       95.56      3.88 o 
   8   5   8        5.40        6.26      4.38 o 
  -7   6   8      166.41      172.59     12.06 o 
  -6   6   8      191.54      196.18     16.57 o 
  -5   6   8        2.83        6.85      3.82 o 
  -4   6   8      207.78      191.08     11.84 o 
  -3   6   8       64.30       74.63      7.81 o 
  -2   6   8        8.42       17.08      3.87 o 
  -1   6   8      147.32      131.99     11.65 o 
   0   6   8      636.29      620.17     13.60 o 
   1   6   8      101.06       84.32      5.05 o 
   2   6   8      136.90      118.77      5.82 o 
   3   6   8       96.33       94.60      5.06 o 
   4   6   8      272.18      253.12      8.44 o 
   5   6   8      223.17      228.08      8.62 o 
   6   6   8       10.60       11.40      3.28 o 
   7   6   8       88.02       90.24      6.35 o 
  -6   7   8        9.62        7.02      3.41 o 
  -5   7   8        0.14        6.72      3.89 o 
  -4   7   8      154.85      143.53     11.53 o 
  -3   7   8       62.94       80.90      9.01 o 
  -2   7   8       14.99       13.26      4.37 o 
  -1   7   8       93.92       89.13     10.02 o 
   0   7   8      163.89      162.03     10.94 o 
   1   7   8        8.35        4.51      1.15 o 
   2   7   8       86.20       84.84      5.24 o 
   3   7   8       25.00       19.22      2.91 o 
   4   7   8        0.35        3.03      1.34 o 
   5   7   8      273.65      274.20      9.49 o 
   6   7   8        0.34        3.12      1.24 o 
   7   7   8       13.49        5.73      2.37 o 
  -6   8   8        3.11       13.26      5.70 o 
  -5   8   8        6.19       11.84      5.57 o 
  -4   8   8       35.45       47.62      7.05 o 
  -3   8   8        1.68       11.03      4.46 o 
  -2   8   8      181.08      165.00     12.02 o 
  -1   8   8      163.98      174.98     11.63 o 
   0   8   8      132.29      139.39      8.98 o 
   1   8   8      548.32      539.91     12.43 o 
   2   8   8        0.01        3.88      1.36 o 
   3   8   8        1.27        2.27      3.11 o 
   4   8   8       40.54       35.82      4.64 o 
   5   8   8        0.36        3.41      1.12 o 
   6   8   8       11.47        9.04      1.84 o 
   7   8   8      250.18      255.11     21.04 o 
  -5   9   8       70.17       64.06      9.42 o 
  -4   9   8       17.27       21.20      9.92 o 
  -3   9   8        3.39        6.13      5.66 o 
  -2   9   8      133.65      141.65     10.47 o 
  -1   9   8        8.26       10.89      3.64 o 
   0   9   8       19.23        9.91      3.08 o 
   1   9   8       19.66       11.25      3.06 o 
   2   9   8      144.72      139.50      7.52 o 
   3   9   8       99.73      104.01      8.07 o 
   4   9   8      269.27      279.15     14.93 o 
   5   9   8       27.18       44.21     10.26 o 
   6   9   8       67.58       62.54     11.15 o 
   7   9   8      104.42      113.89     11.37 o 
  -4  10   8       78.91       63.32     15.64 o 
  -3  10   8        2.16       12.09      4.46 o 
  -2  10   8       88.91      107.59      9.97 o 
  -1  10   8        0.00       10.93      3.55 o 
   0  10   8       25.10       41.24      6.12 o 
   1  10   8       11.71       19.44      4.06 o 
   2  10   8      186.86      197.46      9.78 o 
   3  10   8       53.99       47.63      8.10 o 
   4  10   8        0.30        1.84      1.39 o 
   5  10   8       13.70        6.36      3.78 o 
   6  10   8        9.11        7.28      3.82 o 
  -3  11   8        1.29        6.80      3.66 o 
  -2  11   8       33.00       24.61      6.43 o 
  -1  11   8      101.31      105.39      9.63 o 
   0  11   8       49.10       59.64      7.89 o 
   1  11   8       12.85        8.01      2.29 o 
   2  11   8      114.73      138.70     10.73 o 
   3  11   8       57.51       61.24     10.57 o 
   4  11   8       69.20       56.71     10.77 o 
   0  12   8        5.11        1.35      2.86 o 
   1  12   8        1.52        3.67      3.16 o 
   2  12   8        0.27        2.76      3.56 o 
  -2 -10   9       13.04        9.02      5.16 o 
  -1 -10   9        2.54        6.32      3.64 o 
   0 -10   9        7.02       10.97      4.99 o 
   1 -10   9        0.28        4.19      2.39 o 
   2 -10   9       56.59       60.92      7.12 o 
   3 -10   9        0.70       -1.21      5.71 o 
   4 -10   9        5.76        8.84      3.83 o 
  -4  -9   9        0.57        5.40      4.65 o 
  -3  -9   9       67.43       48.24     10.48 o 
  -2  -9   9       79.64       88.80      8.30 o 
  -1  -9   9      133.96      144.75      9.91 o 
   0  -9   9      125.83      122.86      9.40 o 
   1  -9   9       53.52       46.25      7.30 o 
   2  -9   9        4.91       10.12      3.20 o 
   3  -9   9        0.99        6.96      2.91 o 
   4  -9   9      114.26      111.74     20.05 o 
   5  -9   9      354.75      330.74     13.22 o 
  -5  -8   9      190.12      206.56     17.02 o 
  -4  -8   9        4.48        7.19      3.30 o 
  -3  -8   9       18.48       14.65      4.69 o 
  -2  -8   9      150.48      139.79     15.63 o 
  -1  -8   9       23.31       20.20      3.25 o 
   0  -8   9        8.74       11.83      3.04 o 
   1  -8   9       12.00        6.05      2.73 o 
   2  -8   9        7.19        9.67      8.33 o 
   3  -8   9        0.15        2.31      2.13 o 
   4  -8   9      301.56      325.63     12.67 o 
   5  -8   9      152.64      138.37     10.34 o 
   6  -8   9        6.10        6.33      4.13 o 
  -5  -7   9        2.71        6.09      1.97 o 
  -4  -7   9        1.59        6.02      2.69 o 
  -3  -7   9      359.57      362.95     17.16 o 
  -2  -7   9      493.61      523.34     25.38 o 
  -1  -7   9       41.80       31.91      5.61 o 
   0  -7   9       66.43       82.15      8.10 o 
   1  -7   9      148.25      138.72      9.70 o 
   2  -7   9        4.35        8.29      3.16 o 
   3  -7   9       22.37       26.31      3.70 o 
   4  -7   9       28.36       39.06      5.09 o 
   5  -7   9       10.79       10.99      5.81 o 
   6  -7   9        1.70        4.70      2.95 o 
   7  -7   9       15.47       28.05      6.87 o 
  -6  -6   9        0.18        5.42      4.33 o 
  -5  -6   9        0.02        3.97      5.93 o 
  -4  -6   9      357.33      333.89     23.62 o 
  -3  -6   9      107.68      134.80     15.54 o 
  -2  -6   9       60.06       69.00      7.74 o 
  -1  -6   9        0.64        4.01      4.97 o 
   0  -6   9        0.08        6.06      1.86 o 
   1  -6   9      118.71      112.78      7.06 o 
   2  -6   9      293.88      284.13     11.54 o 
   3  -6   9      200.53      216.73      9.48 o 
   4  -6   9       20.76       18.68      4.31 o 
   5  -6   9      126.87      115.86      5.33 o 
   6  -6   9       21.34       28.12      5.40 o 
   7  -6   9       14.04       15.49      6.37 o 
   8  -6   9       80.43       90.57     15.95 o 
  -6  -5   9       77.78       80.08     19.65 o 
  -5  -5   9        3.37       10.05      3.36 o 
  -4  -5   9       39.67       37.61      7.53 o 
  -3  -5   9       17.58        7.62      3.80 o 
  -2  -5   9        0.08        1.94      4.87 o 
  -1  -5   9      498.46      488.33     13.48 o 
   0  -5   9        2.22       10.78      1.89 o 
   1  -5   9       14.23       18.38      2.93 o 
   2  -5   9        8.40        6.51      2.65 o 
   3  -5   9       28.00       32.74      3.65 o 
   4  -5   9        0.95        3.32      1.75 o 
   5  -5   9        9.30       16.71      2.39 o 
   6  -5   9       32.26       40.17      3.38 o 
   7  -5   9        0.66        7.22      4.51 o 
   8  -5   9        1.80       -3.05      6.67 o 
  -7  -4   9       61.87       63.47      7.99 o 
  -6  -4   9      198.78      227.76     12.49 o 
  -5  -4   9      206.72      204.29     15.85 o 
  -4  -4   9      128.42      130.19     11.12 o 
  -3  -4   9       24.02       19.12      4.88 o 
  -2  -4   9      256.21      256.82     12.65 o 
  -1  -4   9       15.79        8.96      3.56 o 
   0  -4   9       67.71       67.07      4.89 o 
   1  -4   9       23.35       24.42      3.96 o 
   2  -4   9      163.92      174.05     10.56 o 
   3  -4   9       83.96       71.95      5.13 o 
   4  -4   9      245.50      255.00      9.02 o 
   5  -4   9       21.95       33.68      2.69 o 
   6  -4   9        6.38       13.39      4.48 o 
   7  -4   9        3.62       11.26      7.39 o 
   8  -4   9       86.59      105.09     12.48 o 
  -7  -3   9        0.14        6.08      3.23 o 
  -6  -3   9        3.70        8.49      4.10 o 
  -5  -3   9      203.30      181.94     12.55 o 
  -4  -3   9      507.46      530.21     19.88 o 
  -3  -3   9       97.03       90.39      6.55 o 
  -2  -3   9      134.94      138.93      7.05 o 
  -1  -3   9        9.89       13.81      2.26 o 
   0  -3   9       46.32       61.40      4.23 o 
   1  -3   9      412.28      415.56      9.77 o 
   2  -3   9       17.13       19.72      3.17 o 
   3  -3   9       22.30       29.66      3.03 o 
   4  -3   9        1.86        3.15      2.46 o 
   5  -3   9      101.11       80.64     10.00 o 
   6  -3   9       41.19       42.64      9.27 o 
   7  -3   9       38.61       69.55     10.74 o 
   8  -3   9        9.93       10.32      4.73 o 
   9  -3   9       48.54       63.59     12.92 o 
  -7  -2   9        9.75       12.85      9.42 o 
  -6  -2   9        6.37       10.50      3.65 o 
  -5  -2   9      472.05      463.69     24.07 o 
  -4  -2   9       94.63       88.17      8.56 o 
  -3  -2   9      252.21      237.58     13.58 o 
  -2  -2   9       37.74       37.30      3.97 o 
  -1  -2   9        2.60        5.32      1.49 o 
   0  -2   9        0.59       -2.53      2.53 o 
   1  -2   9       17.75       12.40      2.07 o 
   2  -2   9        1.32        2.46      1.18 o 
   3  -2   9        3.74        7.75      3.43 o 
   4  -2   9      192.56      244.31      6.50 o 
   5  -2   9      121.04      138.77     13.63 o 
   6  -2   9        5.87        5.59      3.91 o 
   7  -2   9       39.39       19.17      4.54 o 
   8  -2   9      360.72      354.44     20.03 o 
   9  -2   9       12.50       13.16      5.95 o 
  -7  -1   9        8.79       25.46     11.30 o 
  -6  -1   9       22.06       27.48      6.72 o 
  -5  -1   9       70.07       84.70      8.97 o 
  -4  -1   9       44.73       40.09     13.98 o 
  -3  -1   9      881.42      903.78     56.16 o 
  -2  -1   9      180.55      177.45      7.32 o 
  -1  -1   9      119.72      126.33      7.25 o 
   0  -1   9      148.26      155.19      6.04 o 
   1  -1   9      611.44      643.14     10.27 o 
   2  -1   9       54.03       46.53      3.44 o 
   3  -1   9       31.66       32.19      2.84 o 
   4  -1   9      112.61      119.57      4.59 o 
   5  -1   9       28.55       24.60      5.07 o 
   6  -1   9       55.77       33.26      7.16 o 
   7  -1   9        0.18        4.37      3.50 o 
   8  -1   9        3.32        3.14      3.27 o 
   9  -1   9       82.50       96.67     12.49 o 
  -8   0   9        2.08        0.99      3.74 o 
  -7   0   9        5.21        4.77      4.09 o 
  -6   0   9       98.76       97.41      8.94 o 
  -5   0   9        3.64       14.40      7.70 o 
  -4   0   9      671.95      663.40     20.71 o 
  -3   0   9        4.43        3.92      2.61 o 
  -2   0   9      168.68      170.97      7.00 o 
  -1   0   9        0.86        1.49      3.82 o 
   0   0   9      194.31      167.52      6.23 o 
   1   0   9       41.33       44.37      3.43 o 
   2   0   9     1208.37     1204.33     12.82 o 
   3   0   9      518.65      511.98      9.66 o 
   4   0   9      360.12      391.22      8.31 o 
   5   0   9       43.04       33.70      7.37 o 
   6   0   9        2.44        4.90      3.66 o 
   7   0   9        8.40       18.86      7.51 o 
   8   0   9       14.54       18.43      5.17 o 
   9   0   9       41.07       28.36      6.34 o 
  -8   1   9      145.92      153.19     11.79 o 
  -7   1   9       28.49       35.77      6.47 o 
  -6   1   9       16.71       17.94      4.48 o 
  -5   1   9      143.26      121.57     15.53 o 
  -4   1   9      100.06       84.26     10.47 o 
  -3   1   9      158.09      166.50     10.89 o 
  -2   1   9        8.71        6.80      2.77 o 
  -1   1   9      947.72      954.29     16.34 o 
   0   1   9       15.04        7.44      1.53 o 
   1   1   9        0.18        0.36      2.08 o 
   2   1   9       17.34       18.45      2.24 o 
   3   1   9       23.88       20.88      2.72 o 
   4   1   9      122.50      107.87      4.35 o 
   5   1   9       20.57       14.55      4.95 o 
   6   1   9       18.80       11.98      3.35 o 
   7   1   9      290.46      317.41     23.18 o 
   8   1   9       19.61       29.01      9.66 o 
   9   1   9        1.06        2.92      5.88 o 
  -7   2   9        0.33        3.29      4.17 o 
  -6   2   9      110.48      109.28     14.09 o 
  -5   2   9        0.29        2.80      4.08 o 
  -4   2   9       71.13       65.70      7.09 o 
  -3   2   9        2.58        7.29      3.38 o 
  -2   2   9        0.58        4.33      2.33 o 
  -1   2   9      210.87      213.58      7.29 o 
   0   2   9       69.10       65.83      4.37 o 
   1   2   9      153.71      150.69      9.09 o 
   2   2   9        2.07        6.28      1.53 o 
   3   2   9      116.27      100.16      6.82 o 
   4   2   9     1072.50     1086.27     17.64 o 
   5   2   9       69.19       75.03      4.62 o 
   6   2   9       77.52       73.50      6.43 o 
   7   2   9       22.91       20.54      4.28 o 
   8   2   9       80.26       91.61     91.63 o 
   9   2   9       60.45       67.88     11.80 o 
  -7   3   9        0.18        9.32      3.34 o 
  -6   3   9       32.40       15.25      3.99 o 
  -5   3   9      262.74      250.97     16.21 o 
  -4   3   9       17.47       26.28      3.76 o 
  -3   3   9      355.38      342.87     13.96 o 
  -2   3   9        5.30        8.28      2.44 o 
  -1   3   9     1238.92     1304.05     25.55 o 
   0   3   9      278.40      275.80      8.19 o 
   1   3   9        5.45        7.20      1.98 o 
   2   3   9       71.72       65.31      4.42 o 
   3   3   9      328.13      299.69      8.03 o 
   4   3   9      196.73      198.68      7.66 o 
   5   3   9      129.20      140.82      5.08 o 
   6   3   9      118.86      121.00      4.86 o 
   7   3   9       13.22        8.73      2.18 o 
   8   3   9       61.38       56.72     20.65 o 
   9   3   9       46.57       72.16      9.82 o 
  -7   4   9       49.39       61.91     11.34 o 
  -6   4   9       12.83        9.37      2.07 o 
  -5   4   9        0.02        1.24      5.44 o 
  -4   4   9      379.13      403.92     18.06 o 
  -3   4   9      422.37      408.56     16.75 o 
  -2   4   9        1.71        7.58      2.99 o 
  -1   4   9       99.29       70.32      5.39 o 
   0   4   9      373.59      398.21     10.66 o 
   1   4   9       23.56       17.70      2.28 o 
   2   4   9       16.80       18.39      3.34 o 
   3   4   9        5.63        4.99      1.73 o 
   4   4   9      136.95      116.37      5.59 o 
   5   4   9        8.04        4.91      1.82 o 
   6   4   9      230.21      234.65      6.72 o 
   7   4   9       69.88       54.90      3.45 o 
   8   4   9       33.27       43.13      6.93 o 
   9   4   9       12.15       10.64      3.50 o 
  -7   5   9       16.34       17.86      5.02 o 
  -6   5   9       11.51       12.35      4.84 o 
  -5   5   9       81.57       73.69     10.35 o 
  -4   5   9       26.44       42.46      7.57 o 
  -3   5   9        4.10        2.26      9.60 o 
  -2   5   9       15.52        7.84      3.28 o 
  -1   5   9      269.68      236.24      8.91 o 
   0   5   9       16.52       14.48      2.87 o 
   1   5   9      429.35      412.89     10.60 o 
   2   5   9        9.72        9.38      2.11 o 
   3   5   9       25.43       24.77      2.88 o 
   4   5   9      100.04       83.39      5.50 o 
   5   5   9       74.66       65.58      3.72 o 
   6   5   9       62.11       57.55      3.34 o 
   7   5   9        6.55        2.11      0.96 o 
   8   5   9        9.47       12.20      3.73 o 
  -6   6   9       21.65       26.67      9.50 o 
  -5   6   9       11.26       10.69      4.54 o 
  -4   6   9       35.21       29.76      5.20 o 
  -3   6   9       35.97       43.70      6.79 o 
  -2   6   9      878.95      889.67     22.37 o 
  -1   6   9      282.90      264.23     13.32 o 
   0   6   9      484.19      470.39     11.17 o 
   1   6   9       75.20       78.74      5.14 o 
   2   6   9      144.99      168.25      6.76 o 
   3   6   9      387.80      365.50      8.99 o 
   4   6   9      248.06      245.68      8.44 o 
   5   6   9        0.04        2.47      1.54 o 
   6   6   9        2.07        1.92      1.27 o 
   7   6   9       94.58      101.20      6.44 o 
  -6   7   9        7.62        6.09      3.50 o 
  -5   7   9        0.90        5.67      4.67 o 
  -4   7   9        9.34       11.13      4.41 o 
  -3   7   9       37.92       45.08      7.65 o 
  -2   7   9       27.42       17.94      3.96 o 
  -1   7   9       32.12       34.37      8.91 o 
   0   7   9      152.08      134.01     12.58 o 
   1   7   9       69.59       51.51      5.75 o 
   2   7   9        0.19        2.26      1.89 o 
   3   7   9        5.75        5.29      1.23 o 
   4   7   9        2.50        1.54      1.52 o 
   5   7   9        4.22        4.63      1.34 o 
   6   7   9       16.02        8.79      1.62 o 
   7   7   9       86.20       72.13      8.15 o 
  -5   8   9       60.48       76.38      9.79 o 
  -4   8   9       34.48       20.93      6.67 o 
  -3   8   9       18.70       24.68      5.75 o 
  -2   8   9        8.26        6.19      8.32 o 
  -1   8   9       79.81       65.41      6.49 o 
   0   8   9       81.86       74.15      7.25 o 
   1   8   9      109.25      106.59      6.41 o 
   2   8   9      266.08      253.90     12.02 o 
   3   8   9        8.23        6.76      2.18 o 
   4   8   9       68.01       75.41      7.80 o 
   5   8   9       37.89       37.44      5.45 o 
   6   8   9        1.00        3.26      2.73 o 
   7   8   9       41.44       24.99      6.35 o 
  -4   9   9       67.83       80.84      9.38 o 
  -3   9   9       10.05       17.10      4.77 o 
  -2   9   9        7.35        5.96      3.49 o 
  -1   9   9      516.92      525.77     30.72 o 
   0   9   9        1.77        4.83      2.40 o 
   1   9   9        6.97        0.04      7.76 o 
   2   9   9        1.22        5.89      2.89 o 
   3   9   9       18.52       11.53      2.79 o 
   4   9   9        2.86        5.41      2.19 o 
   5   9   9      100.35       99.45      6.75 o 
   6   9   9        1.33        5.48      5.37 o 
  -3  10   9        6.49        7.35      5.13 o 
  -2  10   9       46.87       73.33     17.53 o 
  -1  10   9       45.10       37.46      4.93 o 
   0  10   9      110.26      107.66      9.50 o 
   1  10   9       21.02       29.61      5.49 o 
   2  10   9        0.45       -1.54      2.49 o 
   3  10   9      123.37      134.29     10.58 o 
   4  10   9       54.25       56.72      8.49 o 
   5  10   9       47.23       50.71     10.03 o 
  -1  11   9       99.46      133.44     12.26 o 
   0  11   9       12.12       15.46      5.01 o 
   1  11   9      222.36      237.04     12.64 o 
   2  11   9      138.39      134.22      9.79 o 
   3  11   9        9.39       14.52      6.25 o 
   0 -10  10       76.57       88.14      8.80 o 
   1 -10  10       13.92        7.28      6.12 o 
  -2  -9  10       52.19       42.90     13.85 o 
  -1  -9  10       84.97       80.09      8.74 o 
   0  -9  10        7.66        5.88      5.16 o 
   1  -9  10       11.30        7.34      3.74 o 
   2  -9  10       30.61       38.94     10.83 o 
   3  -9  10       22.14       16.34      4.36 o 
   4  -9  10        6.95        7.04      3.58 o 
  -4  -8  10       18.28       10.45      4.69 o 
  -3  -8  10      277.60      284.43     13.78 o 
  -2  -8  10        0.44       -1.51      4.48 o 
  -1  -8  10      114.12      116.34      9.64 o 
   0  -8  10        1.15       -2.20      4.19 o 
   1  -8  10        4.06       10.56      3.49 o 
   2  -8  10       29.33       23.40      4.71 o 
   3  -8  10       95.04       88.94     16.17 o 
   4  -8  10        6.50        7.19      2.78 o 
   5  -8  10      657.09      806.26     35.06 o 
  -4  -7  10      277.86      321.25     20.07 o 
  -3  -7  10      107.98      102.24      9.47 o 
  -2  -7  10       38.97       32.72      6.35 o 
  -1  -7  10       34.11       28.24     11.39 o 
   0  -7  10      172.84      165.25     11.68 o 
   1  -7  10       54.82       55.48      7.05 o 
   2  -7  10       18.32       13.45      2.76 o 
   3  -7  10        0.02        5.10      2.40 o 
   4  -7  10       19.05       14.35      3.81 o 
   5  -7  10       14.17       14.17      3.64 o 
   6  -7  10       19.49       19.80      7.68 o 
  -5  -6  10      122.31      114.45     16.67 o 
  -4  -6  10        0.23        2.77      7.93 o 
  -3  -6  10       12.15        8.99      6.51 o 
  -2  -6  10        7.89        8.61      3.81 o 
  -1  -6  10      187.00      193.82     18.40 o 
   0  -6  10       38.94       44.23      9.69 o 
   1  -6  10       85.94      104.08      7.28 o 
   2  -6  10      126.93      143.18      8.42 o 
   3  -6  10        7.42       -0.83      2.27 o 
   4  -6  10        3.02        6.30      2.04 o 
   5  -6  10      152.18      147.05      8.73 o 
   6  -6  10       30.77       38.77      8.83 o 
   7  -6  10        1.62        9.64      4.85 o 
  -6  -5  10       73.53      100.87     13.03 o 
  -5  -5  10       68.35       75.37      8.28 o 
  -4  -5  10       13.02        7.84      3.95 o 
  -3  -5  10      226.89      240.76     13.77 o 
  -2  -5  10      146.75      154.54     13.19 o 
  -1  -5  10       15.38       15.73      7.42 o 
   0  -5  10      324.04      335.57     14.22 o 
   1  -5  10       12.83       10.15      2.65 o 
   2  -5  10       33.80       35.12      4.44 o 
   3  -5  10       16.22       10.82      2.20 o 
   4  -5  10       29.74       43.33      4.92 o 
   5  -5  10        3.65        3.14      1.01 o 
   6  -5  10       98.72       98.39     13.58 o 
   7  -5  10        4.39        0.00      6.66 o 
  -6  -4  10       69.34       72.10     10.53 o 
  -5  -4  10       13.84       17.65      6.47 o 
  -4  -4  10        3.40        4.36      2.86 o 
  -3  -4  10       65.63       65.26      7.35 o 
  -2  -4  10       95.40      100.92      9.24 o 
  -1  -4  10       87.58       80.88      7.99 o 
   0  -4  10       85.36       85.67      5.95 o 
   1  -4  10       85.68       72.92      5.20 o 
   2  -4  10       10.01        7.81      1.78 o 
   3  -4  10      191.83      210.94      7.19 o 
   4  -4  10       18.47       27.37      2.96 o 
   5  -4  10       10.21        5.04      3.47 o 
   6  -4  10       84.04       73.67     12.23 o 
   7  -4  10       76.91       58.90     12.86 o 
   8  -4  10       19.88       11.89      4.14 o 
  -6  -3  10      163.72      179.55     14.68 o 
  -5  -3  10       15.39       11.00      4.04 o 
  -4  -3  10      592.56      651.22     30.37 o 
  -3  -3  10       33.89       28.54      9.79 o 
  -2  -3  10      316.19      363.26     21.64 o 
  -1  -3  10        4.61        6.75      2.61 o 
   0  -3  10        2.52        4.57      2.23 o 
   1  -3  10       45.11       39.78      6.11 o 
   2  -3  10      431.27      449.50     20.35 o 
   3  -3  10      267.96      307.42      8.66 o 
   4  -3  10       36.74       35.26      5.00 o 
   5  -3  10        0.36        2.69      2.33 o 
   6  -3  10        0.13        4.29      4.20 o 
   7  -3  10        2.67        2.72      5.96 o 
   8  -3  10       12.99        5.59      5.25 o 
  -7  -2  10       68.95       60.14     11.15 o 
  -6  -2  10      116.53      108.30     10.90 o 
  -5  -2  10        8.38        5.79      2.91 o 
  -4  -2  10       14.16       14.76      3.21 o 
  -3  -2  10        4.20        9.11      4.24 o 
  -2  -2  10      135.76      141.67      9.84 o 
  -1  -2  10      925.64      943.20     17.62 o 
   0  -2  10       72.50       66.30      6.74 o 
   1  -2  10      542.04      540.82     13.90 o 
   2  -2  10      225.42      227.50      7.93 o 
   3  -2  10        6.59       13.90      5.15 o 
   4  -2  10        6.09        5.82      2.11 o 
   5  -2  10       27.92       35.83      8.74 o 
   6  -2  10       15.63       28.35      6.95 o 
   7  -2  10        0.11       -0.23      5.31 o 
   8  -2  10        5.61       13.97      3.62 o 
  -7  -1  10        0.94        1.93      4.62 o 
  -6  -1  10       22.10       10.86      7.94 o 
  -5  -1  10        3.41        6.20      3.04 o 
  -4  -1  10        0.07       -4.19      4.74 o 
  -3  -1  10        0.84        5.64      2.04 o 
  -2  -1  10        0.56       -0.39      3.76 o 
  -1  -1  10        6.14        8.73      2.38 o 
   0  -1  10       13.78       15.91      2.71 o 
   1  -1  10        1.20        2.13      2.02 o 
   2  -1  10      238.91      244.46     11.48 o 
   3  -1  10      652.33      663.22     11.41 o 
   4  -1  10      267.44      281.53      7.02 o 
   5  -1  10       43.67       74.55     10.43 o 
   6  -1  10       50.44       50.34      9.06 o 
   7  -1  10        4.50       -0.45      5.19 o 
   8  -1  10      184.10      166.20     19.67 o 
   9  -1  10       85.99       74.99     16.00 o 
  -7   0  10       32.14       18.90      3.87 o 
  -6   0  10       49.20       45.83      8.79 o 
  -5   0  10       34.52       28.89      7.09 o 
  -4   0  10        0.55        2.16      6.82 o 
  -3   0  10      329.91      308.30     14.44 o 
  -2   0  10      119.01      131.39     18.68 o 
  -1   0  10        2.50        3.15      4.90 o 
   0   0  10      137.38      131.06      7.13 o 
   1   0  10      227.91      209.65      7.57 o 
   2   0  10      212.86      218.24      7.24 o 
   3   0  10      741.41      769.98     18.12 o 
   4   0  10      185.96      179.38      7.66 o 
   5   0  10       94.11       76.52     11.67 o 
   6   0  10       63.45       49.93      9.58 o 
   7   0  10       87.23       99.09     12.64 o 
   8   0  10        9.78        2.82      4.29 o 
   9   0  10        0.94        5.60      5.78 o 
  -7   1  10        1.80       -4.88      4.88 o 
  -6   1  10      206.27      204.18     12.46 o 
  -5   1  10        4.05       12.45      3.05 o 
  -4   1  10       36.89       53.18      9.61 o 
  -3   1  10      142.38      140.62     22.21 o 
  -2   1  10      308.88      308.18     13.03 o 
  -1   1  10      258.49      237.62      9.35 o 
   0   1  10      288.95      270.37      9.45 o 
   1   1  10       70.80       73.40      6.20 o 
   2   1  10        8.33        8.05      3.04 o 
   3   1  10      217.47      212.34      6.49 o 
   4   1  10      317.76      276.53     11.25 o 
   5   1  10      181.09      182.69      6.49 o 
   6   1  10       21.61       30.46      8.30 o 
   7   1  10      143.78      188.98     14.02 o 
   8   1  10        0.89        7.47      4.12 o 
   9   1  10        9.45        5.82      5.29 o 
  -7   2  10        9.77        8.34      2.69 o 
  -6   2  10       78.16       76.63     16.98 o 
  -5   2  10       39.27       44.71      6.04 o 
  -4   2  10      236.99      202.91     12.60 o 
  -3   2  10      546.84      554.03     17.78 o 
  -2   2  10       55.58       64.26      7.25 o 
  -1   2  10       62.97       58.52      5.54 o 
   0   2  10       25.02       15.98      2.54 o 
   1   2  10      131.40      137.69      6.33 o 
   2   2  10      120.18      134.34      6.22 o 
   3   2  10        3.68        7.65      1.79 o 
   4   2  10       20.72       17.38      2.09 o 
   5   2  10       78.06       74.63      4.81 o 
   6   2  10       36.90       41.96      7.20 o 
   7   2  10       41.01       47.10      8.46 o 
   8   2  10        8.63       12.23      3.72 o 
  -7   3  10       46.37       21.91      9.00 o 
  -6   3  10      124.56      154.58     13.43 o 
  -5   3  10      368.45      387.66     18.70 o 
  -4   3  10       31.50       24.53      4.96 o 
  -3   3  10      366.95      367.86     15.11 o 
  -2   3  10       34.28       30.90      5.81 o 
  -1   3  10      198.39      204.75      8.45 o 
   0   3  10       48.04       39.91      4.41 o 
   1   3  10       33.73       35.95      3.73 o 
   2   3  10      174.48      167.81      7.60 o 
   3   3  10       87.82       93.18      5.54 o 
   4   3  10       31.14       36.45      3.33 o 
   5   3  10      163.15      146.30      6.22 o 
   6   3  10        2.43        2.87      1.03 o 
   7   3  10      217.64      203.88     15.15 o 
   8   3  10       93.55       94.12     10.74 o 
  -6   4  10       33.55       41.41      5.64 o 
  -5   4  10       12.88       16.18      4.01 o 
  -4   4  10      139.99      124.39     10.24 o 
  -3   4  10        9.44       10.87      3.64 o 
  -2   4  10      196.92      177.63     11.92 o 
  -1   4  10      172.90      181.60     11.05 o 
   0   4  10      175.78      156.38      8.67 o 
   1   4  10     1066.19     1141.86     18.65 o 
   2   4  10      184.48      176.41      9.06 o 
   3   4  10       14.12        8.55      2.15 o 
   4   4  10       40.09       32.72      3.02 o 
   5   4  10       17.58       12.26      1.98 o 
   6   4  10      197.03      199.14      6.85 o 
   7   4  10      144.45      135.80     23.31 o 
   8   4  10        1.50        6.92      3.38 o 
  -6   5  10        0.03        3.57      4.96 o 
  -5   5  10        4.26        3.94      3.26 o 
  -4   5  10      256.02      248.41     15.29 o 
  -3   5  10        3.37        3.73      4.63 o 
  -2   5  10      121.44      105.60     10.51 o 
  -1   5  10       97.06      104.54      9.43 o 
   0   5  10       31.11       21.40     10.65 o 
   1   5  10       12.93       10.81      2.13 o 
   2   5  10      260.35      268.04     10.88 o 
   3   5  10        0.01        0.49      2.02 o 
   4   5  10      199.23      192.21      6.98 o 
   5   5  10       53.55       52.89      4.51 o 
   6   5  10       33.64       33.17      6.08 o 
   7   5  10       28.81       50.96      7.24 o 
   8   5  10        9.45        2.69      4.04 o 
  -6   6  10      107.18      115.72     11.68 o 
  -5   6  10       22.65       30.07      9.94 o 
  -4   6  10      112.04      130.97     10.68 o 
  -3   6  10        0.94       -0.16      6.84 o 
  -2   6  10       38.25       28.39      5.18 o 
  -1   6  10       55.78       52.20     12.22 o 
   0   6  10       37.49       36.48     13.54 o 
   1   6  10        2.41       11.86      3.37 o 
   2   6  10       15.03       16.07      2.51 o 
   3   6  10       37.74       33.07      3.62 o 
   4   6  10        0.02        3.55      1.97 o 
   5   6  10        0.00        2.67      1.74 o 
   6   6  10       40.30       33.16      5.20 o 
   7   6  10       24.31       14.67      3.86 o 
  -5   7  10       62.64       60.28      7.13 o 
  -4   7  10        0.15        2.00      5.05 o 
  -3   7  10        4.09        9.26      5.18 o 
  -2   7  10      157.25      172.60     11.65 o 
  -1   7  10       16.62       10.97      3.78 o 
   0   7  10       51.21       66.15      7.14 o 
   1   7  10      150.56      134.33     10.65 o 
   2   7  10      306.90      296.09     15.86 o 
   3   7  10       66.21       67.67      5.03 o 
   4   7  10       52.52       52.57      5.67 o 
   5   7  10        4.46        5.63      2.05 o 
   6   7  10        0.75        5.22      1.46 o 
  -4   8  10       32.04       28.89      6.13 o 
  -3   8  10      194.11      203.31     15.02 o 
  -2   8  10       91.15      113.94     10.06 o 
  -1   8  10       25.86       26.37      8.34 o 
   0   8  10      110.21      118.26      9.68 o 
   1   8  10      239.40      238.07     12.31 o 
   2   8  10       99.14       92.08     11.36 o 
   3   8  10        4.16        7.01      2.41 o 
   4   8  10       17.80       15.27      5.39 o 
   5   8  10       20.70       17.32      3.92 o 
   6   8  10       38.44       36.74      7.63 o 
  -3   9  10       73.51       73.62      8.74 o 
  -2   9  10        7.68        8.15      5.21 o 
  -1   9  10        9.68        9.97      3.64 o 
   0   9  10        1.16        6.84      2.48 o 
   1   9  10       55.46       76.30     13.16 o 
   2   9  10      261.81      270.58     12.49 o 
   3   9  10        9.04        7.83      3.48 o 
   4   9  10        1.67        4.42      2.36 o 
   5   9  10        4.30        4.49      2.64 o 
  -2  10  10       11.60       -0.16      4.46 o 
  -1  10  10      112.97      130.98     25.64 o 
   0  10  10      107.42       95.31      9.31 o 
   1  10  10        6.88        7.84      3.01 o 
   2  10  10       80.29       76.11      7.38 o 
   3  10  10      135.50      141.60      9.76 o 
   4  10  10        0.76       10.52      4.02 o 
   0  -9  11        7.17       13.77      4.47 o 
   1  -9  11      106.94       95.70      9.16 o 
   2  -9  11       33.39       26.23      5.49 o 
  -2  -8  11       32.76       16.98     15.33 o 
  -1  -8  11       30.41       16.78      6.59 o 
   0  -8  11       27.36       24.24      5.56 o 
   1  -8  11        3.76       10.36      3.64 o 
   2  -8  11       54.28       69.15     15.37 o 
   3  -8  11      112.99      144.14     10.04 o 
   4  -8  11       55.77       64.99      7.44 o 
  -3  -7  11        0.48        9.47      2.81 o 
  -2  -7  11       36.42       41.97      6.12 o 
  -1  -7  11       20.77       15.97      3.64 o 
   0  -7  11       57.43       48.22      8.83 o 
   1  -7  11      213.41      210.86     11.43 o 
   2  -7  11       20.86       29.59      9.22 o 
   3  -7  11        5.60        8.04      3.53 o 
   4  -7  11       31.74       24.62      4.77 o 
   5  -7  11        3.36        2.33      3.69 o 
  -4  -6  11       69.83       74.41     10.62 o 
  -3  -6  11      142.58      155.07     12.66 o 
  -2  -6  11      127.15      147.31     13.52 o 
  -1  -6  11      146.77      150.58     21.60 o 
   0  -6  11        8.52        7.90      3.14 o 
   1  -6  11       45.47       24.29     11.61 o 
   2  -6  11      191.36      196.03      9.29 o 
   3  -6  11       14.45       23.92      4.05 o 
   4  -6  11       19.79       15.21      3.40 o 
   5  -6  11        1.48        4.60      6.39 o 
   6  -6  11        0.23       -1.24      6.73 o 
  -5  -5  11      103.51       95.39      9.74 o 
  -4  -5  11       81.35       94.86     12.39 o 
  -3  -5  11       25.32       15.79      5.55 o 
  -2  -5  11        1.59       -3.04      4.43 o 
  -1  -5  11       12.12       11.76      3.93 o 
   0  -5  11       10.49        6.32      6.30 o 
   1  -5  11       30.57       35.45      6.07 o 
   2  -5  11        0.66        5.73      3.83 o 
   3  -5  11       24.59       11.92      3.02 o 
   4  -5  11       39.71       51.58      4.69 o 
   5  -5  11        7.43        2.09      2.09 o 
   6  -5  11        4.01        5.38      4.40 o 
   7  -5  11        0.01       13.84      6.40 o 
  -5  -4  11       39.76       33.92      5.56 o 
  -4  -4  11      128.12      119.18      9.49 o 
  -3  -4  11       18.77       25.33      5.98 o 
  -2  -4  11      210.56      237.04     13.12 o 
  -1  -4  11       24.01       30.39     12.57 o 
   0  -4  11      134.85      140.13      8.38 o 
   1  -4  11      286.06      277.26     10.68 o 
   2  -4  11       72.80       63.19      4.98 o 
   3  -4  11      155.95      161.34      8.15 o 
   4  -4  11      244.06      278.93      8.58 o 
   5  -4  11        0.00        1.22      3.18 o 
   6  -4  11       17.35       37.89     11.55 o 
   7  -4  11        0.67       -6.31      6.31 o 
  -6  -3  11        0.58        6.98      3.30 o 
  -5  -3  11        6.60       -0.70      8.41 o 
  -4  -3  11        2.42        3.52      3.97 o 
  -3  -3  11        3.83       10.31      3.68 o 
  -2  -3  11       38.27       38.33      6.26 o 
  -1  -3  11      108.50       90.38      8.60 o 
   0  -3  11        1.38        5.79      2.64 o 
   1  -3  11       53.09       52.11      5.82 o 
   2  -3  11       73.81       71.29      5.34 o 
   3  -3  11       30.41       41.85      4.67 o 
   4  -3  11       18.46       13.32      2.73 o 
   5  -3  11      143.09      140.12      5.15 o 
   6  -3  11        1.23        9.02      3.49 o 
   7  -3  11       73.39       92.36     12.71 o 
  -6  -2  11        7.14       10.52      4.21 o 
  -5  -2  11        5.36        9.48      2.65 o 
  -4  -2  11        0.65        6.05      2.92 o 
  -3  -2  11        4.46       10.05      4.99 o 
  -2  -2  11       68.65       69.22     16.97 o 
  -1  -2  11        6.46        2.86      4.27 o 
   0  -2  11        3.71        9.03     14.74 o 
   1  -2  11      107.10      102.04      7.87 o 
   2  -2  11       97.23       98.81      6.30 o 
   3  -2  11      182.15      163.05      9.56 o 
   4  -2  11       87.87       78.30      4.91 o 
   6  -2  11       16.11        6.91      4.31 o 
   7  -2  11        2.72       10.22      5.09 o 
  -6  -1  11       10.79        9.48      4.31 o 
  -5  -1  11        0.46        8.69      2.93 o 
  -4  -1  11        9.20        7.24      4.92 o 
  -3  -1  11      201.29      207.54     14.42 o 
  -2  -1  11       15.96       21.87      5.68 o 
  -1  -1  11      364.23      358.16     13.88 o 
   0  -1  11       21.96       18.67      4.43 o 
   1  -1  11       83.02       68.85      6.07 o 
   2  -1  11        0.82        1.88      2.28 o 
   3  -1  11        0.54        3.06      1.15 o 
   4  -1  11       15.69       14.18      2.27 o 
   5  -1  11        9.28       16.43      5.89 o 
   6  -1  11        1.00        1.36      3.10 o 
   7  -1  11       23.09        9.85      4.76 o 
   8  -1  11        0.45       -1.70      5.63 o 
  -6   0  11       13.25       12.13      4.64 o 
  -5   0  11       19.42        6.65     13.39 o 
  -4   0  11        3.89        8.16      5.32 o 
  -3   0  11       98.12       84.84     12.82 o 
  -2   0  11       47.86       50.80      8.41 o 
  -1   0  11      377.43      372.37     15.01 o 
   0   0  11        3.27        5.19      1.91 o 
   1   0  11        1.32        2.55      2.08 o 
   2   0  11        7.76        5.56      1.77 o 
   3   0  11       17.32       18.49      2.36 o 
   4   0  11       23.65       30.74      5.61 o 
   5   0  11       82.80       65.92      4.38 o 
   6   0  11       21.99       38.21      8.21 o 
   7   0  11       74.49       82.24     14.62 o 
   8   0  11       11.09       12.91      3.39 o 
  -6   1  11       30.59       25.56     10.62 o 
  -5   1  11        0.45        8.59      3.62 o 
  -4   1  11        4.81       -4.62      4.62 o 
  -3   1  11       26.47       16.30      4.45 o 
  -2   1  11        7.85       16.45      4.65 o 
  -1   1  11      378.68      376.82     20.66 o 
   0   1  11       97.91       91.24      6.58 o 
   1   1  11       39.82       36.92      3.84 o 
   2   1  11       92.72       97.51      7.07 o 
   3   1  11      409.10      418.30      9.43 o 
   4   1  11      126.46      129.85      8.43 o 
   5   1  11       21.42       27.46      3.20 o 
   6   1  11       24.76       20.35      8.81 o 
   7   1  11        2.20       12.18      3.83 o 
   8   1  11       97.46      121.59     14.36 o 
  -6   2  11       31.51       27.84      5.33 o 
  -5   2  11       45.41       63.86     10.15 o 
  -4   2  11      436.44      492.47     32.07 o 
  -3   2  11       17.87       15.76      6.14 o 
  -2   2  11        3.21        5.92      3.20 o 
  -1   2  11      343.25      348.91     14.51 o 
   0   2  11      458.64      467.52     19.31 o 
   1   2  11       86.51       78.99      7.13 o 
   2   2  11      460.50      477.52     12.15 o 
   3   2  11      117.82      118.26      6.46 o 
   4   2  11      103.99      114.03      5.95 o 
   5   2  11      149.66      146.74      8.38 o 
   6   2  11       15.10       19.30      4.78 o 
   7   2  11      100.95       92.29     92.41 o 
   8   2  11        8.04        5.53      6.27 o 
  -6   3  11        2.90        6.13     10.06 o 
  -5   3  11       71.78       63.68      8.36 o 
  -4   3  11       36.17       39.64     12.33 o 
  -3   3  11        2.39        6.10      2.86 o 
  -2   3  11       84.55       91.33      8.96 o 
  -1   3  11       86.94       72.76      9.70 o 
   0   3  11        3.53        4.13      2.06 o 
   1   3  11      188.87      164.76      8.93 o 
   2   3  11       76.21       57.13      8.37 o 
   3   3  11       51.95       51.72      4.58 o 
   4   3  11        3.83        6.26      2.09 o 
   5   3  11        3.23        3.68      1.31 o 
   6   3  11       14.99        5.72      6.48 o 
   7   3  11       34.89       42.12      7.73 o 
   8   3  11       50.20       59.86     12.18 o 
  -6   4  11       14.86       16.48      7.56 o 
  -5   4  11       12.00       13.24      3.16 o 
  -4   4  11       45.90       51.07      8.57 o 
  -3   4  11       21.51       22.90      4.97 o 
  -2   4  11      180.44      197.88     13.86 o 
  -1   4  11      233.88      257.18     13.72 o 
   0   4  11        8.92        9.33      3.53 o 
   1   4  11        3.42       10.56      2.54 o 
   2   4  11        8.25        6.96      2.31 o 
   3   4  11      113.28      114.07      6.71 o 
   4   4  11        0.03        2.50      1.48 o 
   5   4  11        5.98        4.61      1.38 o 
   6   4  11       25.35       15.60      6.21 o 
   7   4  11        2.42       10.28      5.03 o 
  -5   5  11        7.32        8.23      5.31 o 
  -4   5  11        0.36        5.44      5.57 o 
  -3   5  11      139.99      138.51     11.92 o 
  -2   5  11       10.38        7.87      4.68 o 
  -1   5  11       77.91       87.22      8.18 o 
   0   5  11       31.73       18.08      4.11 o 
   1   5  11       52.62       48.71      7.28 o 
   2   5  11       18.05       10.50      2.63 o 
   3   5  11       34.48       27.28      6.08 o 
   4   5  11        0.74        5.60      2.07 o 
   5   5  11       36.20       37.17      6.16 o 
   6   5  11       45.45       30.38      4.86 o 
   7   5  11       17.87       13.37      4.86 o 
  -5   6  11       10.88       22.65      7.07 o 
  -4   6  11      108.98      106.72     10.70 o 
  -3   6  11       21.12       34.89      6.69 o 
  -2   6  11        0.85       12.13      5.97 o 
  -1   6  11       71.19       80.33      8.14 o 
   0   6  11      418.98      369.50     15.68 o 
   1   6  11        1.37        6.56      2.57 o 
   2   6  11      367.08      411.14     15.55 o 
   3   6  11        6.46        8.94      2.67 o 
   4   6  11       41.21       38.83      4.69 o 
   5   6  11        1.43        8.85      3.18 o 
   6   6  11       14.66       12.68      3.49 o 
   7   6  11       45.18       44.05      8.99 o 
  -4   7  11       63.51       68.97      9.27 o 
  -3   7  11        0.79        7.51      3.18 o 
  -2   7  11       58.55       52.03      7.93 o 
  -1   7  11      135.00      131.31     10.93 o 
   0   7  11       39.88       53.10      6.93 o 
   1   7  11       30.15       18.79     10.68 o 
   2   7  11       11.49        4.13      6.52 o 
   3   7  11        9.64        8.70      3.08 o 
   4   7  11       23.18       29.60      6.07 o 
   5   7  11       37.54       43.43      5.41 o 
   6   7  11       50.19       49.92      9.94 o 
  -3   8  11        5.06       11.60      4.24 o 
  -2   8  11       10.22        8.96      7.94 o 
  -1   8  11       27.56       31.76      8.35 o 
   0   8  11        7.47        7.25      2.56 o 
   1   8  11       57.10       55.61      7.96 o 
   2   8  11        0.30        4.64      2.72 o 
   3   8  11       64.53       62.81      5.88 o 
   4   8  11       21.74       13.00      2.68 o 
   5   8  11       28.40       25.07      4.86 o 
  -2   9  11      100.90      119.65     10.93 o 
  -1   9  11       14.01       17.73      9.39 o 
   0   9  11      117.81      120.32     11.27 o 
   1   9  11      142.73      131.25     11.83 o 
   2   9  11       22.02       16.02      4.27 o 
   3   9  11       10.29       10.51      3.30 o 
   4   9  11       74.46       71.71     13.63 o 
  -2  -7  12        0.99        3.96      3.37 o 
  -1  -7  12        8.18        7.87      4.47 o 
   0  -7  12      110.91      103.56     14.75 o 
   1  -7  12       13.33       11.30      4.10 o 
   2  -7  12       40.03       25.43      5.99 o 
   3  -7  12      132.93      150.53     12.11 o 
   4  -7  12        6.89        9.82      3.85 o 
  -3  -6  12      160.85      140.84     11.15 o 
  -2  -6  12       75.19       68.44      8.84 o 
  -1  -6  12        0.31        5.32      4.32 o 
   0  -6  12       25.60       31.42      4.90 o 
   1  -6  12       29.19       19.65     11.27 o 
   2  -6  12       10.98       10.03      3.70 o 
   3  -6  12        8.69       12.59      3.07 o 
   4  -6  12       65.18       60.03     11.91 o 
   5  -6  12       16.97       19.23      6.91 o 
  -4  -5  12        0.40        4.69      3.38 o 
  -3  -5  12        3.75        6.94      4.95 o 
  -2  -5  12       37.15       32.39      5.90 o 
  -1  -5  12        0.74       -3.47      4.50 o 
   0  -5  12       30.12       28.51      8.97 o 
   1  -5  12       15.05       11.92      3.65 o 
   2  -5  12      131.58      147.12      7.99 o 
   3  -5  12       65.89       51.18      7.37 o 
   4  -5  12       94.98       79.50      6.61 o 
   5  -5  12        0.34        3.39      5.06 o 
   6  -5  12        3.29       14.96      8.62 o 
  -4  -4  12      132.12      137.45     11.49 o 
  -3  -4  12        2.42        9.50      3.74 o 
  -2  -4  12        4.15        6.47      4.50 o 
  -1  -4  12        4.27       11.52      4.09 o 
   0  -4  12       74.63       64.74      8.17 o 
   1  -4  12        3.52        5.72      2.28 o 
   2  -4  12       74.43       77.76      8.20 o 
   3  -4  12       10.49       10.90      4.74 o 
   4  -4  12        5.68        5.63      3.23 o 
   5  -4  12        2.72        9.52      4.13 o 
   6  -4  12       33.11       24.28     11.55 o 
  -5  -3  12       25.36       11.36      4.71 o 
  -4  -3  12        4.27        1.75      7.05 o 
  -3  -3  12        9.75       13.49      3.66 o 
  -2  -3  12      133.74      127.50     10.53 o 
  -1  -3  12      180.96      183.67     11.64 o 
   0  -3  12       25.65       32.13      4.76 o 
   1  -3  12        7.26        8.95      3.17 o 
   2  -3  12       28.87       24.45      4.47 o 
   3  -3  12       21.11       13.19      3.22 o 
   4  -3  12        0.26       -0.57      2.43 o 
   5  -3  12       24.76       50.83     10.49 o 
   6  -3  12        0.30       -3.54      6.74 o 
  -5  -2  12       23.01       28.97      7.30 o 
  -4  -2  12        8.96        8.18      3.39 o 
  -3  -2  12      123.98      125.59     10.38 o 
  -2  -2  12       27.88       22.47      4.67 o 
  -1  -2  12      108.12      115.53      9.41 o 
   0  -2  12        8.08        6.32      2.68 o 
   1  -2  12      382.30      397.58     16.49 o 
   2  -2  12       26.19       32.73      4.78 o 
   3  -2  12       14.53       14.49      3.35 o 
   4  -2  12      197.51      183.21      6.68 o 
   5  -2  12       14.23       16.58      5.72 o 
   6  -2  12       41.91       34.76      9.06 o 
   7  -2  12       36.52       37.49     10.02 o 
  -5  -1  12       41.50       38.87      6.92 o 
  -4  -1  12      146.52      157.29     13.29 o 
  -3  -1  12        0.78        4.60      2.89 o 
  -2  -1  12        6.71        5.20      2.94 o 
  -1  -1  12      290.84      304.07     16.66 o 
   0  -1  12      185.61      167.94     11.01 o 
   1  -1  12      135.62      145.52      9.04 o 
   2  -1  12       10.33        7.92      3.88 o 
   3  -1  12        6.00        8.45      2.94 o 
   4  -1  12       87.63      105.81      5.17 o 
   5  -1  12        0.07        3.00      1.41 o 
   6  -1  12       56.14       69.72     13.38 o 
   7  -1  12       34.74       44.66      9.79 o 
  -5   0  12       55.81       46.19      7.11 o 
  -4   0  12       40.14       40.12      9.11 o 
  -3   0  12        2.14        5.02      5.91 o 
  -2   0  12       24.68       26.67      7.23 o 
  -1   0  12       42.60       56.10      7.26 o 
   0   0  12        4.98       10.16      4.84 o 
   1   0  12        0.69        4.95      2.89 o 
   2   0  12        4.77        2.96      2.16 o 
   3   0  12        8.81        6.03      1.94 o 
   4   0  12        7.69       13.05      3.20 o 
   5   0  12       84.88       79.62      5.93 o 
   6   0  12        0.98        5.43      4.77 o 
   7   0  12       25.65       25.66      9.01 o 
  -5   1  12       97.86      122.22     17.23 o 
  -4   1  12       61.03       57.42     15.61 o 
  -3   1  12       20.80       21.70      7.88 o 
  -2   1  12      137.19      147.09     14.68 o 
  -1   1  12       41.27       36.19      5.64 o 
   0   1  12       88.53      104.65      9.19 o 
   1   1  12      395.04      394.10     13.09 o 
   2   1  12      311.01      301.15     11.05 o 
   3   1  12      123.37      125.03      7.10 o 
   4   1  12       69.94       86.63      4.63 o 
   5   1  12       28.79       17.37      5.87 o 
   6   1  12        4.97        6.39      5.70 o 
   7   1  12       14.17       10.63      5.66 o 
  -5   2  12        4.72        9.54      3.62 o 
  -4   2  12        7.44        7.92      5.20 o 
  -3   2  12      168.11      162.24     11.22 o 
  -2   2  12       46.90       54.61      7.13 o 
  -1   2  12      195.24      217.78     14.03 o 
   0   2  12      122.76      119.76     15.31 o 
   1   2  12       94.93       90.84      6.68 o 
   2   2  12       35.33       42.86      6.20 o 
   3   2  12       20.36       22.66      4.51 o 
   4   2  12        9.62        7.47      1.82 o 
   5   2  12       12.34       27.42      5.43 o 
   6   2  12        0.36       -4.79      4.79 o 
   7   2  12      156.93      175.39     14.86 o 
  -5   3  12       50.12       46.60      8.01 o 
  -4   3  12        0.98        6.08      4.42 o 
  -3   3  12       30.38       22.79      7.33 o 
  -2   3  12        0.21        5.94      5.69 o 
  -1   3  12        1.60        2.84      2.24 o 
   0   3  12       19.16       18.98      3.61 o 
   1   3  12        2.40        5.01      2.56 o 
   2   3  12      291.37      295.33     12.67 o 
   3   3  12       30.03       30.04      3.53 o 
   4   3  12       18.63       21.73      3.71 o 
   5   3  12       55.35       32.07      4.86 o 
   6   3  12       52.53       53.13     10.75 o 
   7   3  12        2.34        4.70      5.35 o 
  -4   4  12       15.94       21.82      5.78 o 
  -3   4  12      102.64       67.27     13.89 o 
  -2   4  12      136.75      134.22     10.78 o 
  -1   4  12      472.16      457.73     26.43 o 
   0   4  12        0.25       13.58      3.90 o 
   1   4  12      103.00      102.09      8.00 o 
   2   4  12       21.69       19.76      3.17 o 
   3   4  12        0.20        6.69      3.41 o 
   4   4  12       62.25       71.04      7.39 o 
   5   4  12        0.06       -2.11      2.11 o 
   6   4  12        0.17        6.45      3.35 o 
   7   4  12        6.76        6.21      4.00 o 
  -4   5  12       10.99       20.45      6.66 o 
  -3   5  12        0.06        8.66      2.33 o 
  -2   5  12      260.46      277.22     15.79 o 
  -1   5  12       53.05       40.91      6.73 o 
   0   5  12        7.38        6.34      3.58 o 
   1   5  12        2.69       12.33      4.04 o 
   2   5  12      110.13      111.60     11.02 o 
   3   5  12       13.94        9.46      2.46 o 
   4   5  12      101.11       98.98      8.22 o 
   5   5  12       12.08       11.51      3.08 o 
   6   5  12        9.91        5.24      7.68 o 
  -3   6  12       65.71       80.30     14.61 o 
  -2   6  12        3.46        8.53      2.80 o 
  -1   6  12       88.13       95.32      9.12 o 
   0   6  12       71.84       63.43      9.35 o 
   1   6  12       24.92       18.09      4.68 o 
   2   6  12       39.07       33.16     13.02 o 
   3   6  12       18.34       13.26      8.75 o 
   4   6  12      128.23      111.51     11.18 o 
   5   6  12      199.59      211.70     18.01 o 
   6   6  12        3.01       13.16      4.68 o 
  -3   7  12      178.06      216.35     18.61 o 
  -2   7  12        1.52       -3.63      4.82 o 
  -1   7  12        0.08        5.51      5.30 o 
   0   7  12      209.26      204.15     13.63 o 
   1   7  12        0.01       -1.59      4.33 o 
   2   7  12      107.84      120.16     10.12 o 
   3   7  12       96.57       95.97      8.32 o 
   4   7  12       35.67       35.23      5.93 o 
   5   7  12        0.42        9.91      2.74 o 
  -1   8  12      253.16      248.33     18.33 o 
   0   8  12       53.70       38.23      9.35 o 
   1   8  12        4.83        9.74      3.20 o 
   2   8  12        2.66        7.23      3.78 o 
   3   8  12        1.69        4.51      5.39 o 
  -1  -6  13       33.39       35.54      6.95 o 
   0  -6  13       20.70       21.54      3.83 o 
   1  -6  13        1.04        5.66      6.39 o 
   2  -6  13      162.14      178.75     11.42 o 
   3  -6  13        0.36        4.32      2.76 o 
  -2  -5  13        0.17        7.56      2.33 o 
  -1  -5  13       85.16      107.38     10.51 o 
   0  -5  13       43.54       37.50      6.21 o 
   1  -5  13       21.72       19.24      3.58 o 
   2  -5  13       19.66       16.20      8.50 o 
   3  -5  13        0.03        1.71      3.05 o 
   4  -5  13        8.77       15.68      6.77 o 
  -3  -4  13       28.43       20.18      6.34 o 
  -2  -4  13        2.25        7.89      3.36 o 
  -1  -4  13       79.84       86.91      9.03 o 
   0  -4  13      188.14      195.95     14.31 o 
   1  -4  13      145.40      140.61     18.12 o 
   2  -4  13       22.00       12.06      2.45 o 
   3  -4  13        0.11        3.24      9.89 o 
   4  -4  13       12.38        9.37      3.20 o 
   5  -4  13       10.74       19.39      6.13 o 
  -3  -3  13        1.53        7.26      4.18 o 
  -2  -3  13       17.50       17.74      5.23 o 
  -1  -3  13        7.11       -2.85      4.59 o 
   0  -3  13       15.15        6.52      3.88 o 
   1  -3  13        1.06       -0.74      4.70 o 
   2  -3  13       11.00       11.63      2.87 o 
   3  -3  13        0.15        1.35      3.28 o 
   4  -3  13        3.18       -1.58      7.25 o 
   5  -3  13        0.22        7.35      6.21 o 
  -4  -2  13       16.79       24.37      5.80 o 
  -3  -2  13      162.87      165.37     13.68 o 
  -2  -2  13       25.05       25.23      5.83 o 
  -1  -2  13        0.15       -0.57      8.39 o 
   0  -2  13      238.04      222.57     13.61 o 
   1  -2  13       44.03       33.85      7.18 o 
   2  -2  13       38.38       48.38      6.69 o 
   3  -2  13        0.08        8.59      2.75 o 
   4  -2  13      104.94      107.30     10.06 o 
   5  -2  13        3.67        4.38      5.54 o 
   6  -2  13       15.15       16.41      5.84 o 
  -4  -1  13        5.53        8.62      5.18 o 
  -3  -1  13        1.97        2.07     10.70 o 
  -2  -1  13       23.30       40.52     10.21 o 
  -1  -1  13       96.73       89.27     15.46 o 
   0  -1  13        0.03        9.65      3.73 o 
   1  -1  13        0.13        2.18      5.27 o 
   2  -1  13       77.57       74.86      6.36 o 
   3  -1  13       56.28       57.51      6.06 o 
   4  -1  13       33.91       32.61     10.67 o 
   5  -1  13        2.93       12.50      5.96 o 
   6  -1  13        1.43        8.84      6.78 o 
  -4   0  13       84.01       80.76      9.60 o 
  -3   0  13        3.89       -3.46      5.18 o 
  -2   0  13        5.80       10.47      2.88 o 
  -1   0  13        0.92        8.20      4.07 o 
   0   0  13        4.57        8.68      3.52 o 
   1   0  13       98.41      106.06      7.66 o 
   2   0  13        8.85       10.15      4.91 o 
   3   0  13      164.76      140.46      7.96 o 
   4   0  13       57.50       69.25      8.48 o 
   5   0  13       14.80        6.31      5.51 o 
   6   0  13        1.03        6.63      4.94 o 
  -4   1  13        1.26        7.29      5.80 o 
  -3   1  13       73.79       93.15      9.59 o 
  -2   1  13      135.84      135.98     10.68 o 
  -1   1  13       24.18       33.71      9.72 o 
   0   1  13        2.60        4.87      2.20 o 
   1   1  13      123.96      130.31      9.97 o 
   2   1  13       39.33       29.55      5.33 o 
   3   1  13       21.52       27.15      7.04 o 
   4   1  13       58.36       62.80      8.16 o 
   5   1  13       35.99       50.21      9.01 o 
   6   1  13        5.52        3.60      4.30 o 
  -4   2  13       27.29       36.03      6.71 o 
  -3   2  13        0.12        7.19      2.54 o 
  -2   2  13       18.29       17.05      4.88 o 
  -1   2  13      100.52       96.15     11.72 o 
   0   2  13        0.12        3.70      3.91 o 
   1   2  13      162.36      153.74     12.26 o 
   2   2  13        8.05       10.84      2.90 o 
   3   2  13       23.36       17.85      4.32 o 
   4   2  13       49.63       50.60     11.57 o 
   5   2  13       11.42        2.13      4.20 o 
   6   2  13       12.89       12.31      4.50 o 
  -4   3  13       58.59       63.59      7.93 o 
  -3   3  13      237.23      240.43     14.84 o 
  -2   3  13        1.81        1.42      4.97 o 
  -1   3  13      157.07      160.26     11.55 o 
   0   3  13      245.77      218.43     13.19 o 
   1   3  13       47.25       40.61      9.05 o 
   2   3  13        6.86        5.95      2.54 o 
   3   3  13       45.23       53.55      7.61 o 
   4   3  13      153.14      147.20     11.81 o 
   5   3  13      168.97      178.05     18.65 o 
   6   3  13       23.95       14.98      3.72 o 
  -3   4  13      148.20      133.72     11.20 o 
  -2   4  13       17.27        9.65      5.49 o 
  -1   4  13        5.17        5.16      3.49 o 
   0   4  13        8.65       13.59      4.02 o 
   1   4  13       78.78       71.23      9.43 o 
   2   4  13        5.82        7.80      2.97 o 
   3   4  13      113.36       96.75      9.44 o 
   4   4  13        1.75        2.23      3.08 o 
   5   4  13        1.43       14.05      6.14 o 
  -3   5  13        0.29       10.42      4.10 o 
  -2   5  13        1.54        1.28      9.83 o 
  -1   5  13       18.20       17.28      4.76 o 
   0   5  13       40.79       41.10      5.99 o 
   1   5  13      107.43      123.05     12.19 o 
   2   5  13      350.48      357.64     20.45 o 
   3   5  13        8.96        6.45      2.15 o 
   4   5  13        9.08       10.52      2.43 o 
   5   5  13        4.65        5.02      4.40 o 
  -2   6  13      212.06      253.34     14.34 o 
  -1   6  13       90.52      104.18      9.53 o 
   0   6  13       12.37       13.69      5.36 o 
   1   6  13        7.03       12.76      3.17 o 
   2   6  13        6.90       10.15      4.02 o 
   3   6  13        2.06        5.87      2.80 o 
   4   6  13       82.95       93.53     10.83 o 
   0   7  13       68.37       53.83      7.78 o 
   1   7  13       28.59       20.73      8.55 o 
   2   7  13       57.87       52.06      7.88 o 
   3   7  13       82.19       93.02     17.53 o 
   0  -4  14        2.04        5.47      2.80 o 
   1  -4  14        0.60        7.55      3.70 o 
   2  -4  14      104.65       82.87      8.64 o 
   3  -4  14       11.21       15.17      6.83 o 
  -1  -3  14        0.28        2.17      3.16 o 
   0  -3  14        0.94        6.58      4.12 o 
   1  -3  14       33.94       35.77      7.13 o 
   2  -3  14       25.41       35.73      5.42 o 
   3  -3  14      134.25      138.99      9.36 o 
   4  -3  14       33.85       23.35      8.19 o 
  -2  -2  14       93.38       93.53     25.07 o 
  -1  -2  14       37.78       44.23      7.25 o 
   0  -2  14       70.41       82.47      9.18 o 
   1  -2  14        1.40        6.44      2.39 o 
   2  -2  14       20.74       22.77      5.44 o 
   3  -2  14        6.14       11.03      3.75 o 
   4  -2  14       16.06        9.76      6.23 o 
  -2  -1  14        0.04        0.79      9.74 o 
  -1  -1  14       11.05       12.50      7.22 o 
   0  -1  14      105.41      108.94     10.89 o 
   1  -1  14      129.22      123.37     11.15 o 
   2  -1  14        7.08        7.75      2.34 o 
   3  -1  14        5.63        8.23      3.26 o 
   4  -1  14       10.00       -4.30      6.87 o 
   5  -1  14       11.04       33.83      9.70 o 
  -2   0  14       54.52       64.33     22.55 o 
  -1   0  14       26.40        9.65      5.08 o 
   0   0  14        5.12       10.49      4.10 o 
   1   0  14        2.63        8.97      2.99 o 
   2   0  14       21.47       11.88      3.50 o 
   3   0  14        7.59       11.67      3.61 o 
   4   0  14       29.76       34.29      8.91 o 
   5   0  14       27.41       26.01      6.72 o 
  -2   1  14       26.18       21.30      4.89 o 
  -1   1  14      183.25      158.92     19.96 o 
   0   1  14        2.60        6.03      3.50 o 
   1   1  14       68.65       56.76      9.54 o 
   2   1  14      235.81      249.92     16.68 o 
   3   1  14        0.68       -0.13      3.78 o 
   4   1  14       98.03       80.39     13.10 o 
   5   1  14       91.97       72.38     13.85 o 
  -2   2  14       86.20       99.48      9.99 o 
  -1   2  14      217.48      206.02     15.23 o 
   0   2  14        0.33        3.70      6.77 o 
   1   2  14       36.42       20.05      9.69 o 
   2   2  14       10.12        8.48      3.18 o 
   3   2  14       73.64       51.48      5.78 o 
   4   2  14       90.10      103.89     15.82 o 
   5   2  14        6.62        4.13      4.73 o 
  -2   3  14      192.48      212.56     13.42 o 
  -1   3  14       17.74       21.44     12.87 o 
   0   3  14       55.12       38.88      6.39 o 
   1   3  14        2.44        5.88      4.83 o 
   2   3  14       45.65       39.21      6.46 o 
   3   3  14       25.86       27.26      7.46 o 
   4   3  14      205.44      243.09     18.67 o 
  -1   4  14        7.79       13.48      4.62 o 
   0   4  14       21.12       11.38      3.47 o 
   1   4  14       22.22       18.92      4.64 o 
   2   4  14       57.03       58.34     10.45 o 
   3   4  14       71.25       81.34      7.91 o 
   4   4  14        0.02        7.57      5.76 o 
   0   5  14      151.66      154.11     13.40 o 
   1   5  14       76.12       83.93      8.83 o 
   2   5  14       34.79       41.62      7.69 o 
   3   5  14        0.88        8.25      2.21 o 
   1   0  15       90.22       85.90      9.72 o 
   1   1  15        3.67        9.15      3.60 o 
                                                 
